# Supplementary material for: Zbtb16 regulates social cognitive behaviors and neocortical development
Source: Transl Psychiatry. 2021 Apr 24;11:242. doi: 10.1038/s41398-021-01358-y (PMC8068730; doi:10.1038/s41398-021-01358-y)
Supplement: Supplementary file 2 — Supplementary Table1 [file 41398_2021_1358_MOESM2_ESM.xlsx]

## Sheet: Sheet 1
MouseID	Gene	Estimate	Pval	FDR	Threshold	Direction	ASD_SC	ASD	FMRP	ID	SYN	ASD.DGE_down	ASD.DGE_up	BD.DGE_down	BD.DGE_up	SCZ.DGE_down	SCZ.DGE_up	geneM0	geneM1	geneM10	geneM11	geneM12	geneM13	geneM14	geneM15	geneM16	geneM17	geneM18	geneM19	geneM2	geneM20	geneM21	geneM22	geneM23	geneM24	geneM25	geneM26	geneM27	geneM28	geneM29	geneM3	geneM30	geneM31	geneM32	geneM33	geneM34	geneM4	geneM5	geneM6
0610009O20Rik		0.0552654	0.246486	0.654461	NOT_DGE	UpReg
1700028P14Rik	C9orf135	-0.194042	0.190303	0.597112	NOT_DGE	DownReg												geneM0
1810055G02Rik	C11orf24	0.0757714	0.424436	0.79203	NOT_DGE	UpReg										SCZ.DGE_down														geneM2
2310039H08Rik	C6orf226	0.115782	0.321895	0.722511	NOT_DGE	UpReg																																									geneM4
2410015M20Rik		-0.0896278	0.0343554	0.275605	NOT_DGE	DownReg
2510009E07Rik	C3orf70	-0.0115451	0.768158	0.941342	NOT_DGE	DownReg											SCZ.DGE_up																								geneM3
2700062C07Rik	C18orf21	0.110257	0.119015	0.489683	NOT_DGE	UpReg												geneM0
2810403A07Rik		-0.0272991	0.274406	0.679787	NOT_DGE	DownReg
2900055J20Rik		0.0972288	0.445836	0.804478	NOT_DGE	UpReg
3110070M22Rik		-0.273124	5.07711e-05	0.00317152	DGE	DownReg
3110082I17Rik	C7orf50	-0.0413215	0.522971	0.838526	NOT_DGE	DownReg												geneM0
8030462N17Rik	C18orf25	0.0424948	0.482556	0.820778	NOT_DGE	UpReg														geneM10
9030612E09Rik		-0.140454	0.254673	0.66298	NOT_DGE	DownReg
9130011E15Rik		0.0979877	0.0166837	0.185739	NOT_DGE	UpReg
9930104L06Rik	C1orf109	-0.0216687	0.774484	0.943341	NOT_DGE	DownReg												geneM0
A4galt	A4GALT	-0.0642818	0.649014	0.899689	NOT_DGE	DownReg											SCZ.DGE_up																															geneM5
A530084C06Rik		-0.0383954	0.699302	0.917141	NOT_DGE	DownReg
Aaas	AAAS	0.0213436	0.800834	0.949566	NOT_DGE	UpReg																														geneM25
Aacs	AACS	0.126215	0.138384	0.525603	NOT_DGE	UpReg													geneM1
Aaed1		-0.109861	0.318468	0.719695	NOT_DGE	DownReg
Aagab	AAGAB	-0.0258285	0.504737	0.832861	NOT_DGE	DownReg
Aak1	AAK1	-0.0460391	0.017259	0.188958	NOT_DGE	DownReg			FMRP		SYN								geneM1
Aamdc	AAMDC	0.0314135	0.630594	0.891648	NOT_DGE	UpReg																								geneM2
Aamp	AAMP	0.00421172	0.857001	0.969347	NOT_DGE	UpReg											SCZ.DGE_up
Aar2	AAR2	0.0471198	0.247032	0.654461	NOT_DGE	UpReg																								geneM2
Aars	AARS	-0.0271154	0.52115	0.837241	NOT_DGE	DownReg				ID	SYN
Aars2	AARS2	-0.0223043	0.621789	0.887776	NOT_DGE	DownReg																											geneM22
Aarsd1	AARSD1	-0.13506	0.0114407	0.149299	NOT_DGE	DownReg
Aarsd1	PTGES3L-AARSD1	-0.13506	0.0114407	0.149299	NOT_DGE	DownReg													geneM1
Aasdh	AASDH	-0.102153	0.0725828	0.395971	NOT_DGE	DownReg																																			geneM3
Aasdhppt	AASDHPPT	-0.10441	0.0542717	0.346497	NOT_DGE	DownReg					SYN	ASD.DGE_down														geneM16
Aass	AASS	-0.0210859	0.809863	0.95358	NOT_DGE	DownReg				ID																															geneM3
Aatf	AATF	-0.019596	0.82163	0.958386	NOT_DGE	DownReg															geneM11
Aatk	AATK	-0.0428884	0.256155	0.664323	NOT_DGE	DownReg			FMRP			ASD.DGE_down																		geneM2
Abat	ABAT	0.00928227	0.876788	0.97384	NOT_DGE	UpReg	ASD_SC	ASD		ID																															geneM3
Abca1	ABCA1	0.0713529	0.342072	0.736819	NOT_DGE	UpReg							ASD.DGE_up																												geneM3
Abca2	ABCA2	-0.0194146	0.763881	0.941255	NOT_DGE	DownReg			FMRP																					geneM2
Abca3	ABCA3	0.0349561	0.513333	0.833939	NOT_DGE	UpReg			FMRP									geneM0
Abca5	ABCA5	-0.113535	0.0137238	0.166149	NOT_DGE	DownReg
Abca6	ABCA6	-0.157566	0.121658	0.493384	NOT_DGE	DownReg													geneM1
Abca7	ABCA7	-0.156186	0.142625	0.533317	NOT_DGE	DownReg		ASD																												geneM25
Abca8a		0.178176	0.297926	0.699539	NOT_DGE	UpReg
Abca8b	ABCA8	-0.0112014	0.859553	0.970404	NOT_DGE	DownReg								BD.DGE_down																geneM2
Abca9	ABCA9	0.190809	0.084816	0.420681	NOT_DGE	UpReg
Abcb10	ABCB10	-0.0452731	0.495288	0.827902	NOT_DGE	DownReg												geneM0
Abcb1a	ABCB1	0.00970219	0.901609	0.980737	NOT_DGE	UpReg					SYN	ASD.DGE_down		BD.DGE_down		SCZ.DGE_down																					geneM26
Abcb1b	ABCB1	-0.017513	0.810952	0.954243	NOT_DGE	DownReg					SYN	ASD.DGE_down		BD.DGE_down		SCZ.DGE_down																					geneM26
Abcb4	ABCB4	0.135338	0.289685	0.692192	NOT_DGE	UpReg																																											geneM6
Abcb6	ABCB6	-0.107663	0.23137	0.642818	NOT_DGE	DownReg											SCZ.DGE_up																		geneM24
Abcb7	ABCB7	-0.0445735	0.542421	0.848298	NOT_DGE	DownReg											SCZ.DGE_up	geneM0
Abcb8	ABCB8	0.0373222	0.18445	0.591011	NOT_DGE	UpReg					SYN					SCZ.DGE_down		geneM0
Abcb9	ABCB9	-0.0278298	0.667497	0.908416	NOT_DGE	DownReg						ASD.DGE_down
Abcc1	ABCC1	0.0562896	0.109023	0.471094	NOT_DGE	UpReg													geneM1
Abcc10	ABCC10	0.04161	0.691022	0.916104	NOT_DGE	UpReg										SCZ.DGE_down								geneM14
Abcc3	ABCC3	0.0198725	0.909359	0.981994	NOT_DGE	UpReg										SCZ.DGE_down		geneM0
Abcc4	ABCC4	-0.0550142	0.591528	0.873995	NOT_DGE	DownReg																																											geneM6
Abcc5	ABCC5	0.0579091	0.491767	0.825987	NOT_DGE	UpReg													geneM1
Abcc8	ABCC8	-0.0301327	0.747139	0.935275	NOT_DGE	DownReg
Abcc9	ABCC9	-0.202056	0.0138597	0.167213	NOT_DGE	DownReg				ID							SCZ.DGE_up																								geneM3
Abcd1	ABCD1	0.117329	0.0978902	0.447997	NOT_DGE	UpReg				ID	SYN																														geneM3
Abcd2	ABCD2	-0.115898	0.254997	0.663143	NOT_DGE	DownReg																																			geneM3
Abcd3	ABCD3	-0.0293527	0.447454	0.805025	NOT_DGE	DownReg					SYN																														geneM3
Abcd4	ABCD4	-0.104649	0.0510279	0.336522	NOT_DGE	DownReg				ID							SCZ.DGE_up			geneM10
Abce1	ABCE1	-0.0320142	0.0706232	0.389203	NOT_DGE	DownReg												geneM0
Abcf1	ABCF1	-0.0384928	0.435577	0.798569	NOT_DGE	DownReg																							geneM19
Abcf2	ABCF2	0.0118874	0.60292	0.878412	NOT_DGE	UpReg
Abcf3	ABCF3	0.0181505	0.583219	0.871191	NOT_DGE	UpReg					SYN
Abcg1	ABCG1	0.00658568	0.871971	0.972052	NOT_DGE	UpReg			FMRP																					geneM2
Abcg2		-0.0177676	0.834725	0.962351	NOT_DGE	DownReg
Abcg4	ABCG4	-0.0313314	0.371774	0.75746	NOT_DGE	DownReg						ASD.DGE_down							geneM1
Abhd10	ABHD10	0.0268942	0.747161	0.935275	NOT_DGE	UpReg												geneM0
Abhd11	ABHD11	0.0239865	0.760672	0.940314	NOT_DGE	UpReg																																									geneM4
Abhd12	ABHD12	-0.00118448	0.970909	0.993996	NOT_DGE	DownReg																								geneM2
Abhd13	ABHD13	-0.0559218	0.236526	0.645062	NOT_DGE	DownReg																					geneM17
Abhd14a	ABHD14A	-0.0110454	0.769037	0.941663	NOT_DGE	DownReg												geneM0
Abhd14b	ABHD14B	-0.0685991	0.424188	0.79203	NOT_DGE	DownReg					SYN							geneM0
Abhd15	ABHD15	0.0398861	0.736523	0.932859	NOT_DGE	UpReg											SCZ.DGE_up																								geneM3
Abhd16a	ABHD16A	-0.00578021	0.893531	0.977974	NOT_DGE	DownReg																														geneM25
Abhd17a	ABHD17A	0.114166	3.24845e-05	0.0022947	DGE	UpReg												geneM0
Abhd17b	ABHD17B	0.0171657	0.802282	0.950138	NOT_DGE	UpReg										SCZ.DGE_down														geneM2
Abhd17c	ABHD17C	0.0604112	0.482941	0.820839	NOT_DGE	UpReg																																			geneM3
Abhd2	ABHD2	0.037844	0.207534	0.616541	NOT_DGE	UpReg							ASD.DGE_up																												geneM3
Abhd3	ABHD3	-0.111837	0.122542	0.495007	NOT_DGE	DownReg							ASD.DGE_up																												geneM3
Abhd4	ABHD4	-0.0236347	0.713549	0.923337	NOT_DGE	DownReg							ASD.DGE_up				SCZ.DGE_up																								geneM3
Abhd5	ABHD5	0.0165696	0.773311	0.943341	NOT_DGE	UpReg				ID																															geneM3
Abhd6	ABHD6	0.0341671	0.332136	0.731264	NOT_DGE	UpReg										SCZ.DGE_down														geneM2
Abhd8	ABHD8	0.00115736	0.97911	0.995614	NOT_DGE	UpReg													geneM1
Abi1	ABI1	0.0248411	0.574749	0.866666	NOT_DGE	UpReg					SYN						SCZ.DGE_up																								geneM3
Abi2	ABI2	0.0250447	0.357261	0.748021	NOT_DGE	UpReg					SYN
Abi3	ABI3	-0.110852	0.368534	0.755518	NOT_DGE	DownReg																																											geneM6
Abi3bp	ABI3BP	0.204943	0.385076	0.767657	NOT_DGE	UpReg												geneM0
Abl1	ABL1	0.0618086	0.200224	0.609572	NOT_DGE	UpReg																								geneM2
Abl2	ABL2	0.0253201	0.634248	0.893743	NOT_DGE	UpReg											SCZ.DGE_up																							geneM29
Ablim1	ABLIM1	-0.0320589	0.374816	0.759024	NOT_DGE	DownReg					SYN																														geneM3
Ablim2	ABLIM2	0.0490465	0.0729353	0.39704	NOT_DGE	UpReg					SYN								geneM1
Ablim3	ABLIM3	-0.0717306	0.457532	0.809575	NOT_DGE	DownReg					SYN							geneM0
Abr	ABR	0.0114231	0.300737	0.702292	NOT_DGE	UpReg			FMRP		SYN								geneM1
Abracl	ABRACL	-0.0952453	0.22794	0.639678	NOT_DGE	DownReg																											geneM22
Abt1	ABT1	-0.0372656	0.630505	0.891648	NOT_DGE	DownReg												geneM0
Abtb1	ABTB1	0.0255148	0.224981	0.635454	NOT_DGE	UpReg													geneM1
Abtb2	ABTB2	-0.142704	0.230157	0.642035	NOT_DGE	DownReg										SCZ.DGE_down														geneM2
AC074312.5		-0.00655684	0.89358	0.977974	NOT_DGE	DownReg
AC090443.3		-0.122711	0.186523	0.593677	NOT_DGE	DownReg
AC092855.1		0.0455706	0.621124	0.887369	NOT_DGE	UpReg
AC099860.1		0.0481601	0.593168	0.875033	NOT_DGE	UpReg
AC101869.3		0.0356193	0.828596	0.960487	NOT_DGE	UpReg
AC102077.1		0.0330732	0.791387	0.946441	NOT_DGE	UpReg
AC102096.1		0.13255	0.00638981	0.104127	NOT_DGE	UpReg
AC102506.1		-0.106108	0.290519	0.692192	NOT_DGE	DownReg
AC102628.1		0.0225076	0.904284	0.981748	NOT_DGE	UpReg
AC103620.3		-0.0344536	0.412798	0.785752	NOT_DGE	DownReg
AC103635.1		-0.103294	0.146719	0.541642	NOT_DGE	DownReg
AC104325.1		0.0704235	0.133505	0.514859	NOT_DGE	UpReg
AC107707.3		-0.109847	0.363945	0.751209	NOT_DGE	DownReg
AC109152.2		-0.0192161	0.852241	0.968302	NOT_DGE	DownReg
AC109227.1		0.0782416	0.619987	0.886333	NOT_DGE	UpReg
AC110508.1		0.0327626	0.836118	0.963046	NOT_DGE	UpReg
AC113182.4		0.041205	0.558668	0.857274	NOT_DGE	UpReg
AC114558.6		-0.200306	0.0381696	0.293206	NOT_DGE	DownReg
AC114920.2		0.0243171	0.516656	0.835147	NOT_DGE	UpReg
AC116475.2		-0.0310497	0.742831	0.935275	NOT_DGE	DownReg
AC121113.1		-0.134775	0.0544639	0.346752	NOT_DGE	DownReg
AC121838.2		0.131644	0.12632	0.50273	NOT_DGE	UpReg
AC122462.1		-0.0183235	0.88081	0.974949	NOT_DGE	DownReg
AC123679.2		0.00133078	0.986749	0.997357	NOT_DGE	UpReg
AC123684.1		0.0197622	0.668389	0.908416	NOT_DGE	UpReg
AC123686.4		-0.0923984	0.0162169	0.183782	NOT_DGE	DownReg
AC124566.2		0.0401963	0.307143	0.707676	NOT_DGE	UpReg
AC124713.2		-0.00434418	0.927536	0.982854	NOT_DGE	DownReg
AC125061.1		-0.00658347	0.908742	0.981994	NOT_DGE	DownReg
AC126938.1		0.131752	0.0170807	0.187959	NOT_DGE	UpReg
AC127333.1		0.0865957	0.0934912	0.437953	NOT_DGE	UpReg
AC127339.2		-0.00530365	0.907853	0.981994	NOT_DGE	DownReg
AC129188.1		-0.0613811	0.370218	0.756417	NOT_DGE	DownReg
AC129337.1		-0.0651621	0.0848747	0.420681	NOT_DGE	DownReg
AC130827.2		-0.00270693	0.974483	0.994293	NOT_DGE	DownReg
AC131065.2		-0.00116804	0.953868	0.989749	NOT_DGE	DownReg
AC131992.1		-0.189071	0.00166838	0.0426963	DGE	DownReg
AC132242.1		0.0548273	0.181763	0.587081	NOT_DGE	UpReg
AC132303.1		0.139039	0.192388	0.599982	NOT_DGE	UpReg
AC139063.2		-0.0594637	0.107999	0.46863	NOT_DGE	DownReg
AC140321.1		0.0995163	0.002318	0.0523399	NOT_DGE	UpReg
AC152939.2		0.0386879	0.305284	0.706169	NOT_DGE	UpReg
AC153919.1		-0.0541541	0.677428	0.911085	NOT_DGE	DownReg
AC155158.1		0.0104933	0.737104	0.933115	NOT_DGE	UpReg
AC157555.1		-0.0822002	0.135779	0.520367	NOT_DGE	DownReg
AC157561.9		0.126707	0.00262429	0.056478	NOT_DGE	UpReg
AC157667.1		-0.0345072	0.65346	0.901444	NOT_DGE	DownReg
AC157774.6		0.0330293	0.646475	0.898303	NOT_DGE	UpReg
AC158971.1		0.000826412	0.991904	0.998355	NOT_DGE	UpReg
AC159257.5		0.0271941	0.511915	0.833939	NOT_DGE	UpReg
AC160535.1		-0.0585635	0.133863	0.515684	NOT_DGE	DownReg
AC161108.3		0.219582	0.071937	0.394209	NOT_DGE	UpReg
AC161207.1		-0.0294199	0.37297	0.758766	NOT_DGE	DownReg
AC161792.1		0.149612	0.103657	0.459195	NOT_DGE	UpReg
AC162528.2		0.0165484	0.868257	0.971421	NOT_DGE	UpReg
AC163329.3		-0.166752	0.00199845	0.0472033	DGE	DownReg
AC163442.1		-0.0282952	0.29842	0.699885	NOT_DGE	DownReg
AC163616.2		-0.0487113	0.290992	0.692774	NOT_DGE	DownReg
AC163993.2		0.0616207	0.423861	0.79203	NOT_DGE	UpReg
AC164703.3		-0.0671862	0.1244	0.49898	NOT_DGE	DownReg
AC165086.3		0.0589219	0.0589652	0.36036	NOT_DGE	UpReg
AC166328.1		0.0203228	0.806682	0.951503	NOT_DGE	UpReg
AC166332.1		0.00607385	0.864283	0.971257	NOT_DGE	UpReg
AC167815.1		-0.0405427	0.412403	0.785748	NOT_DGE	DownReg
AC168051.1		0.134103	0.266255	0.672562	NOT_DGE	UpReg
Acaa1a	ACAA1	-0.00191672	0.97178	0.994293	NOT_DGE	DownReg					SYN							geneM0
Acaa2	ACAA2	0.137133	0.103021	0.458014	NOT_DGE	UpReg							ASD.DGE_up				SCZ.DGE_up																								geneM3
Acaca	ACACA	0.00481717	0.785492	0.945609	NOT_DGE	UpReg					SYN																									geneM25
Acacb	ACACB	-0.0025789	0.977557	0.995236	NOT_DGE	DownReg																																			geneM3
Acad11	ACAD11	-0.12648	0.062898	0.36856	NOT_DGE	DownReg												geneM0
Acad8	ACAD8	0.0180584	0.807826	0.952123	NOT_DGE	UpReg
Acad9	ACAD9	-0.0147983	0.593504	0.875078	NOT_DGE	DownReg				ID																																					geneM4
Acadl	ACADL	-0.0227754	0.775638	0.943341	NOT_DGE	DownReg											SCZ.DGE_up																								geneM3
Acadm	ACADM	-0.0639806	0.0733144	0.397046	NOT_DGE	DownReg																																			geneM3
Acads	ACADS	-0.0629987	0.571782	0.865231	NOT_DGE	DownReg									BD.DGE_up		SCZ.DGE_up																								geneM3
Acadsb	ACADSB	-0.0466797	0.278775	0.684012	NOT_DGE	DownReg																																									geneM4
Acadvl	ACADVL	-0.0300395	0.423032	0.791754	NOT_DGE	DownReg																																			geneM3
Acan	ACAN	0.0152232	0.896022	0.978507	NOT_DGE	UpReg																																										geneM5
Acap2	ACAP2	-0.0356538	0.554498	0.854812	NOT_DGE	DownReg																																			geneM3
Acap3	ACAP3	0.0668465	0.0245935	0.230861	NOT_DGE	UpReg										SCZ.DGE_down						geneM12
Acat1	ACAT1	-0.0421258	0.327387	0.727225	NOT_DGE	DownReg					SYN							geneM0
Acat2	ACAT2	0.0968569	0.0206826	0.208794	NOT_DGE	UpReg										SCZ.DGE_down		geneM0
Acat3	ACAT2	-0.150042	0.0502249	0.334996	NOT_DGE	DownReg										SCZ.DGE_down		geneM0
Acbd3	ACBD3	-0.0420541	0.0211429	0.211218	NOT_DGE	DownReg												geneM0
Acbd4	ACBD4	-0.0355805	0.690844	0.916104	NOT_DGE	DownReg												geneM0
Acbd5	ACBD5	-0.00446571	0.937182	0.985183	NOT_DGE	DownReg					SYN			BD.DGE_down		SCZ.DGE_down														geneM2
Acbd6	ACBD6	-0.0663921	0.132153	0.512696	NOT_DGE	DownReg
Acd	ACD	-0.011226	0.834835	0.962387	NOT_DGE	DownReg												geneM0
Ace	ACE	0.189778	0.14735	0.54234	NOT_DGE	UpReg	ASD_SC	ASD										geneM0
Acer2	ACER2	0.0524869	0.782374	0.944283	NOT_DGE	UpReg												geneM0
Acer3	ACER3	0.00976181	0.830422	0.961239	NOT_DGE	UpReg										SCZ.DGE_down														geneM2
Ache	ACHE	-0.0428565	0.299869	0.701556	NOT_DGE	DownReg	ASD_SC	ASD											geneM1
Acin1	ACIN1	0.00162918	0.97793	0.995243	NOT_DGE	UpReg															geneM11
Ackr1	ACKR1	0.0822892	0.260018	0.667797	NOT_DGE	UpReg									BD.DGE_up
Ackr3	ACKR3	0.0181709	0.861627	0.970569	NOT_DGE	UpReg											SCZ.DGE_up																								geneM3
Acly	ACLY	0.0861778	0.000670691	0.0226745	DGE	UpReg			FMRP		SYN	ASD.DGE_down																	geneM19
Aco1	ACO1	0.0411901	0.450201	0.806134	NOT_DGE	UpReg									BD.DGE_up		SCZ.DGE_up																								geneM3
Aco2	ACO2	0.0485811	0.0851691	0.420751	NOT_DGE	UpReg			FMRP	ID	SYN																														geneM3
Acot1	ACOT1	-0.103342	0.264196	0.671736	NOT_DGE	DownReg												geneM0
Acot1	ACOT2	-0.103342	0.264196	0.671736	NOT_DGE	DownReg																																			geneM3
Acot11	ACOT11	0.0555453	0.399544	0.777159	NOT_DGE	UpReg																																			geneM3
Acot13	ACOT13	-0.0454473	0.199587	0.609054	NOT_DGE	DownReg											SCZ.DGE_up	geneM0
Acot2	ACOT1	0.196741	9.00449e-05	0.00505978	DGE	UpReg												geneM0
Acot2	ACOT2	0.196741	9.00449e-05	0.00505978	DGE	UpReg																																			geneM3
Acot3	ACOT1	0.0424096	0.706133	0.919473	NOT_DGE	UpReg												geneM0
Acot3	ACOT2	0.0424096	0.706133	0.919473	NOT_DGE	UpReg																																			geneM3
Acot4	ACOT4	0.304911	0.0267657	0.242723	NOT_DGE	UpReg																																									geneM4
Acot5	ACOT1	0.0197631	0.906955	0.981994	NOT_DGE	UpReg												geneM0
Acot5	ACOT2	0.0197631	0.906955	0.981994	NOT_DGE	UpReg																																			geneM3
Acot6	ACOT6	-0.145239	0.162621	0.5642	NOT_DGE	DownReg											SCZ.DGE_up																								geneM3
Acot7	ACOT7	-0.0299668	0.452142	0.806853	NOT_DGE	DownReg					SYN								geneM1
Acot8	ACOT8	-0.0376424	0.703615	0.918012	NOT_DGE	DownReg					SYN							geneM0
Acot9	ACOT9	-0.0486242	0.325891	0.72531	NOT_DGE	DownReg									BD.DGE_up		SCZ.DGE_up	geneM0
Acox1	ACOX1	-0.00887629	0.631027	0.892063	NOT_DGE	DownReg				ID							SCZ.DGE_up																								geneM3
Acox3	ACOX3	0.0514961	0.384612	0.767353	NOT_DGE	UpReg												geneM0
Acp1		-0.00520369	0.868441	0.971421	NOT_DGE	DownReg
Acp2	ACP2	0.00122289	0.974799	0.994293	NOT_DGE	UpReg										SCZ.DGE_down																															geneM4
Acp6	ACP6	-0.0604136	0.385694	0.76777	NOT_DGE	DownReg											SCZ.DGE_up																								geneM3
Acrbp	ACRBP	-0.146961	0.114993	0.482625	NOT_DGE	DownReg												geneM0
Acsbg1	ACSBG1	-0.0458896	0.466698	0.813022	NOT_DGE	DownReg					SYN																														geneM3
Acsf2	ACSF2	0.165175	0.0065807	0.105998	NOT_DGE	UpReg																																			geneM3
Acsf3	ACSF3	0.0732033	0.202274	0.611293	NOT_DGE	UpReg				ID								geneM0
Acsl1	ACSL1	-0.0279044	0.562989	0.85969	NOT_DGE	DownReg																								geneM2
Acsl3	ACSL3	-0.109229	0.108931	0.471014	NOT_DGE	DownReg					SYN							geneM0
Acsl4	ACSL4	0.0122462	0.72691	0.928763	NOT_DGE	UpReg				ID	SYN															geneM16
Acsl5	ACSL5	0.030349	0.650396	0.900616	NOT_DGE	UpReg											SCZ.DGE_up																															geneM5
Acsl6	ACSL6	-0.092695	0.0635214	0.370471	NOT_DGE	DownReg					SYN																														geneM3
Acss1	ACSS1	-0.0030141	0.954947	0.989749	NOT_DGE	DownReg																																			geneM3
Acss2	ACSS2	-0.0275722	0.613772	0.882777	NOT_DGE	DownReg																								geneM2
Acta1	ACTA1	-0.222594	0.0176743	0.19188	NOT_DGE	DownReg					SYN							geneM0
Acta2	ACTA2	-0.205953	0.170343	0.571182	NOT_DGE	DownReg					SYN																											geneM27
Actb	ACTB	0.0754104	0.000388704	0.0152997	DGE	UpReg			FMRP	ID	SYN
Actg1	ACTG1	-0.0181433	0.416998	0.788745	NOT_DGE	DownReg				ID	SYN				BD.DGE_up			geneM0
Actl6a	ACTL6A	-0.048721	0.493689	0.827081	NOT_DGE	DownReg																								geneM2
Actl6b	ACTL6B	0.0415356	0.224036	0.633889	NOT_DGE	UpReg					SYN								geneM1
Actn1	ACTN1	0.051203	0.37426	0.759024	NOT_DGE	UpReg					SYN						SCZ.DGE_up		geneM1
Actn2	ACTN2	-0.0110415	0.927141	0.982854	NOT_DGE	DownReg					SYN								geneM1
Actn4	ACTN4	0.0886707	0.0243988	0.230295	NOT_DGE	UpReg		ASD			SYN																			geneM2
Actr10	ACTR10	-0.0754542	0.0139785	0.167777	NOT_DGE	DownReg
Actr1a	ACTR1A	0.0484826	0.051274	0.337421	NOT_DGE	UpReg					SYN
Actr1b	ACTR1B	-0.0346454	0.383203	0.76653	NOT_DGE	DownReg					SYN	ASD.DGE_down																																			geneM4
Actr2	ACTR2	-0.0297278	0.313992	0.71567	NOT_DGE	DownReg					SYN
Actr3	ACTR3	-0.0143337	0.450609	0.806134	NOT_DGE	DownReg					SYN																	geneM18
Actr3b	ACTR3B	0.0705068	0.119027	0.489683	NOT_DGE	UpReg					SYN															geneM16
Actr3b	ACTR3C	0.0705068	0.119027	0.489683	NOT_DGE	UpReg							ASD.DGE_up					geneM0
Actr5	ACTR5	-0.102861	0.334695	0.731452	NOT_DGE	DownReg											SCZ.DGE_up	geneM0
Actr6	ACTR6	0.056816	0.475429	0.8171	NOT_DGE	UpReg												geneM0
Actr8	ACTR8	-0.0931317	0.0225806	0.220106	NOT_DGE	DownReg												geneM0
Actrt3	ACTRT3	-0.0370939	0.798446	0.947747	NOT_DGE	DownReg														geneM10
Acvr1	ACVR1	-0.104101	0.0161745	0.183782	NOT_DGE	DownReg				ID				BD.DGE_down		SCZ.DGE_down														geneM2
Acvr1b	ACVR1B	0.0416695	0.227211	0.638577	NOT_DGE	UpReg									BD.DGE_up								geneM13
Acvr1c	ACVR1C	-0.187334	0.198544	0.607328	NOT_DGE	DownReg													geneM1
Acvr2a	ACVR2A	0.340632	0.00548959	0.0931253	NOT_DGE	UpReg																				geneM16
Acvrl1	ACVRL1	0.0670166	0.434422	0.798313	NOT_DGE	UpReg																																										geneM5
Acy1	ABHD14A-ACY1	0.0890785	0.149866	0.546255	NOT_DGE	UpReg												geneM0
Acy1	ACY1	0.0890785	0.149866	0.546255	NOT_DGE	UpReg		ASD		ID																															geneM3
Acyp1	ACYP1	-0.0936162	0.281401	0.685953	NOT_DGE	DownReg													geneM1
Acyp2	ACYP2	-0.0157464	0.877778	0.974118	NOT_DGE	DownReg					SYN	ASD.DGE_down				SCZ.DGE_down		geneM0
Adal	ADAL	0.00557653	0.87854	0.974222	NOT_DGE	UpReg												geneM0
Adam10	ADAM10	0.0314648	0.432078	0.796501	NOT_DGE	UpReg																								geneM2
Adam11	ADAM11	-0.0255974	0.561484	0.858338	NOT_DGE	DownReg					SYN					SCZ.DGE_down			geneM1
Adam12	ADAM12	0.104853	0.44849	0.805653	NOT_DGE	UpReg											SCZ.DGE_up	geneM0
Adam15	ADAM15	0.0234398	0.610258	0.881209	NOT_DGE	UpReg																								geneM2
Adam17	ADAM17	0.000344473	0.995406	0.998994	NOT_DGE	UpReg																																			geneM3
Adam19		-0.102223	0.271874	0.677997	NOT_DGE	DownReg
Adam1a		0.0301172	0.778194	0.944149	NOT_DGE	UpReg
Adam22	ADAM22	-0.0583859	0.0344391	0.27594	NOT_DGE	DownReg				ID	SYN	ASD.DGE_down							geneM1
Adam23	ADAM23	-0.0720093	0.263436	0.67119	NOT_DGE	DownReg					SYN	ASD.DGE_down							geneM1
Adam33	ADAM33	-0.195603	0.227922	0.639678	NOT_DGE	DownReg
Adam8	ADAM8	-0.00354548	0.982055	0.996117	NOT_DGE	DownReg												geneM0
Adam9	ADAM9	0.0381702	0.462099	0.811589	NOT_DGE	UpReg												geneM0
Adamts1	ADAMTS1	-0.132771	0.103024	0.458014	NOT_DGE	DownReg																																										geneM5
Adamts10	ADAMTS10	0.036729	0.696298	0.917141	NOT_DGE	UpReg												geneM0
Adamts15	ADAMTS15	-0.107211	0.0613672	0.366219	NOT_DGE	DownReg												geneM0
Adamts17	ADAMTS17	0.0178411	0.885575	0.975901	NOT_DGE	UpReg																																			geneM3
Adamts2	ADAMTS2	0.0862951	0.527078	0.841492	NOT_DGE	UpReg									BD.DGE_up		SCZ.DGE_up	geneM0
Adamts20	ADAMTS20	0.00404817	0.956403	0.989983	NOT_DGE	UpReg
Adamts3	ADAMTS3	-0.00876944	0.90618	0.981987	NOT_DGE	DownReg											SCZ.DGE_up																										geneM31
Adamts4	ADAMTS4	-0.0809424	0.34938	0.741543	NOT_DGE	DownReg																								geneM2
Adamtsl1	ADAMTSL1	-0.0761436	0.640905	0.895941	NOT_DGE	DownReg						ASD.DGE_down				SCZ.DGE_down		geneM0
Adamtsl2	ADAMTSL2	-0.229033	0.000142685	0.00725573	DGE	DownReg												geneM0
Adamtsl5	ADAMTSL5	-0.231283	0.253518	0.661745	NOT_DGE	DownReg																																			geneM3
Adap1	ADAP1	-0.0140299	0.691333	0.916112	NOT_DGE	DownReg			FMRP													geneM12
Adap2	ADAP2	-0.236362	0.100019	0.451186	NOT_DGE	DownReg																																											geneM6
Adar	ADAR	-0.0140211	0.691542	0.916112	NOT_DGE	DownReg				ID	SYN																																	geneM32
Adarb1	ADARB1	-0.0651554	0.114095	0.480677	NOT_DGE	DownReg		ASD	FMRP										geneM1
Adarb2	ADARB2	-0.0227081	0.728716	0.929433	NOT_DGE	DownReg										SCZ.DGE_down														geneM2
Adat1	ADAT1	-0.0444303	0.382603	0.766112	NOT_DGE	DownReg																								geneM2
Adck1	ADCK1	0.0223325	0.710823	0.921846	NOT_DGE	UpReg						ASD.DGE_down																		geneM2
Adck2	ADCK2	0.0809051	0.157949	0.557419	NOT_DGE	UpReg																								geneM2
Adck3		0.122784	0.000225523	0.010317	DGE	UpReg
Adck4		0.0429033	0.450739	0.806134	NOT_DGE	UpReg
Adck5	ADCK5	0.0314723	0.582395	0.870833	NOT_DGE	UpReg																geneM12
Adcy1	ADCY1	-0.0882963	0.00764027	0.115081	NOT_DGE	DownReg			FMRP			ASD.DGE_down							geneM1
Adcy2	ADCY2	-0.06209	0.18115	0.586024	NOT_DGE	DownReg											SCZ.DGE_up																								geneM3
Adcy3	ADCY3	0.0920331	0.129811	0.508582	NOT_DGE	UpReg											SCZ.DGE_up		geneM1
Adcy4	ADCY4	-0.217644	0.0926275	0.436397	NOT_DGE	DownReg												geneM0
Adcy5	ADCY5	0.15986	0.119757	0.490754	NOT_DGE	UpReg	ASD_SC	ASD	FMRP																					geneM2
Adcy6	ADCY6	0.0119	0.855461	0.968741	NOT_DGE	UpReg																														geneM25
Adcy7	ADCY7	-0.103239	0.560508	0.858184	NOT_DGE	DownReg																																											geneM6
Adcy8	ADCY8	-0.102461	0.421199	0.790737	NOT_DGE	DownReg											SCZ.DGE_up																								geneM3
Adcy9	ADCY9	-0.033485	0.717013	0.92558	NOT_DGE	DownReg													geneM1
Adcyap1	ADCYAP1	-0.286637	0.0645582	0.371761	NOT_DGE	DownReg											SCZ.DGE_up															geneM21
Adcyap1r1	ADCYAP1R1	-0.00680322	0.87394	0.973202	NOT_DGE	DownReg							ASD.DGE_up				SCZ.DGE_up																								geneM3
Add1	ADD1	0.0650173	0.00156917	0.0411017	DGE	UpReg			FMRP		SYN							geneM0
Add2	ADD2	0.0760005	0.0450641	0.317617	NOT_DGE	UpReg					SYN								geneM1
Add3	ADD3	0.079859	0.112136	0.47716	NOT_DGE	UpReg					SYN																														geneM3
Adgra1	ADGRA1	-0.144685	0.0802576	0.412227	NOT_DGE	DownReg										SCZ.DGE_down
Adgra2	ADGRA2	-0.0189328	0.881425	0.974949	NOT_DGE	DownReg										SCZ.DGE_down
Adgra3	ADGRA3	-0.103509	0.0304443	0.260533	NOT_DGE	DownReg
Adgrb1	ADGRB1	0.00730642	0.856441	0.969315	NOT_DGE	UpReg										SCZ.DGE_down
Adgrb2	ADGRB2	0.0579998	0.160231	0.561128	NOT_DGE	UpReg										SCZ.DGE_down
Adgrb3	ADGRB3	0.0547399	0.0834599	0.418579	NOT_DGE	UpReg											SCZ.DGE_up
Adgrd1	ADGRD1	-0.0502841	0.485415	0.821666	NOT_DGE	DownReg
Adgre5	ADGRE5	-0.146491	0.273856	0.679176	NOT_DGE	DownReg
Adgrf5	ADGRF5	0.00501554	0.940402	0.98579	NOT_DGE	UpReg
Adgrg1	ADGRG1	0.111989	0.259765	0.667674	NOT_DGE	UpReg											SCZ.DGE_up
Adgrl1	ADGRL1	0.0254557	0.390162	0.770803	NOT_DGE	UpReg						ASD.DGE_down				SCZ.DGE_down
Adgrl2	ADGRL2	-0.0188667	0.666446	0.908126	NOT_DGE	DownReg
Adgrl3	ADGRL3	0.00430539	0.828413	0.960487	NOT_DGE	UpReg											SCZ.DGE_up
Adgrl4	ADGRL4	0.00257728	0.965917	0.992762	NOT_DGE	UpReg
Adh5	ADH5	-0.0401664	0.454756	0.808248	NOT_DGE	DownReg							ASD.DGE_up				SCZ.DGE_up																								geneM3
Adhfe1	ADHFE1	-0.0403923	0.633469	0.893209	NOT_DGE	DownReg																																			geneM3
Adi1	ADI1	0.0689152	0.281095	0.685795	NOT_DGE	UpReg																																			geneM3
Adipor1	ADIPOR1	-0.0243354	0.578603	0.869014	NOT_DGE	DownReg											SCZ.DGE_up	geneM0
Adipor2	ADIPOR2	-0.0810777	0.50165	0.83133	NOT_DGE	DownReg																								geneM2
Adk	ADK	-0.0586036	0.344528	0.73855	NOT_DGE	DownReg	ASD_SC	ASD		ID
Adnp	ADNP	0.162384	0.181031	0.585791	NOT_DGE	UpReg	ASD_SC	ASD	FMRP	ID							SCZ.DGE_up																							geneM29
Adnp2	ADNP2	0.133493	0.159345	0.559271	NOT_DGE	UpReg											SCZ.DGE_up													geneM2
Ado	ADO	-0.0868008	0.0963911	0.444469	NOT_DGE	DownReg						ASD.DGE_down				SCZ.DGE_down														geneM2
Adora1	ADORA1	0.0634654	0.297904	0.699539	NOT_DGE	UpReg						ASD.DGE_down				SCZ.DGE_down														geneM2
Adora2b	ADORA2B	0.163403	0.0394348	0.296683	NOT_DGE	UpReg											SCZ.DGE_up																								geneM3
Adpgk	ADPGK	0.0600083	0.248073	0.655594	NOT_DGE	UpReg													geneM1
Adprh	ADPRH	0.0267971	0.482896	0.820839	NOT_DGE	UpReg																																											geneM6
Adprhl2	ADPRHL2	-0.0542518	0.573225	0.866066	NOT_DGE	DownReg																								geneM2
Adprm	ADPRM	-0.0613924	0.401798	0.779344	NOT_DGE	DownReg												geneM0
Adra1a	ADRA1A	-0.103644	0.21698	0.626757	NOT_DGE	DownReg																																			geneM3
Adra1b	ADRA1B	-0.189808	0.118514	0.488916	NOT_DGE	DownReg										SCZ.DGE_down																geneM21
Adra1d	ADRA1D	0.234568	0.00613416	0.100918	NOT_DGE	UpReg						ASD.DGE_down				SCZ.DGE_down			geneM1
Adra2a	ADRA2A	0.518119	1.54543e-13	9.50903e-11	DGE	UpReg																								geneM2
Adra2c	ADRA2C	-0.0802555	0.314555	0.716008	NOT_DGE	DownReg												geneM0
Adrb1	ADRB1	0.171855	0.014357	0.170659	NOT_DGE	UpReg												geneM0
Adrbk1		0.0474969	0.161306	0.562332	NOT_DGE	UpReg
Adrbk2		0.0369547	0.427518	0.794479	NOT_DGE	UpReg
Adrm1	ADRM1	0.0180129	0.702861	0.917838	NOT_DGE	UpReg																		geneM14
Adsl	ADSL	-0.0512165	0.242999	0.650782	NOT_DGE	DownReg	ASD_SC	ASD		ID								geneM0
Adss	ADSS	0.00272012	0.877862	0.974118	NOT_DGE	UpReg										SCZ.DGE_down			geneM1
Adssl1	ADSSL1	-0.157317	0.119118	0.489683	NOT_DGE	DownReg																																									geneM4
Aebp1	AEBP1	0.0654076	0.64695	0.898707	NOT_DGE	UpReg											SCZ.DGE_up																								geneM3
Aebp2	AEBP2	0.0369986	0.533865	0.843649	NOT_DGE	UpReg											SCZ.DGE_up	geneM0
Aen	AEN	-0.157641	0.0011712	0.0334037	DGE	DownReg														geneM10
Aes		0.0335621	0.521398	0.83753	NOT_DGE	UpReg
Afap1	AFAP1	0.0945127	0.164724	0.566385	NOT_DGE	UpReg												geneM0
Afap1l1	AFAP1L1	-0.11003	0.154346	0.551779	NOT_DGE	DownReg												geneM0
Afap1l2	AFAP1L2	-0.16899	0.066492	0.376453	NOT_DGE	DownReg												geneM0
Aff1	AFF1	0.125458	0.478834	0.818043	NOT_DGE	UpReg							ASD.DGE_up				SCZ.DGE_up																															geneM5
Aff2	AFF2	-0.0254858	0.854176	0.968523	NOT_DGE	DownReg	ASD_SC	ASD		ID								geneM0
Aff3	AFF3	0.0910437	0.431108	0.796292	NOT_DGE	UpReg			FMRP										geneM1
Aff4	AFF4	0.0258905	0.31707	0.718178	NOT_DGE	UpReg		ASD	FMRP	ID			ASD.DGE_up																																			geneM5
Afg3l1		0.00267483	0.975964	0.994293	NOT_DGE	UpReg
Afg3l2	AFG3L2	-0.0281235	0.379437	0.763671	NOT_DGE	DownReg				ID	SYN	ASD.DGE_down
Aftph	AFTPH	-0.0682869	0.00801733	0.11843	NOT_DGE	DownReg												geneM0
Aga	AGA	-0.176017	0.0600773	0.362787	NOT_DGE	DownReg				ID						SCZ.DGE_down														geneM2
Agap1	AGAP1	0.0320397	0.468495	0.813453	NOT_DGE	UpReg	ASD_SC	ASD	FMRP		SYN																			geneM2
Agap2	AGAP2	0.0896101	0.0616541	0.366863	NOT_DGE	UpReg			FMRP		SYN																geneM17
Agap3	AGAP3	0.0312958	0.451925	0.806699	NOT_DGE	UpReg			FMRP		SYN																geneM17
Agbl3	AGBL3	-0.00983924	0.914515	0.982854	NOT_DGE	DownReg						ASD.DGE_down						geneM0
Agbl4	AGBL4	0.0610264	0.444066	0.803584	NOT_DGE	UpReg	ASD_SC	ASD											geneM1
Agbl5	AGBL5	0.0174416	0.812601	0.955076	NOT_DGE	UpReg												geneM0
Agfg1	AGFG1	0.0290247	0.444204	0.803584	NOT_DGE	UpReg												geneM0
Agfg2	AGFG2	-0.00119127	0.974999	0.994293	NOT_DGE	DownReg												geneM0
Aggf1	AGGF1	-0.0124076	0.771524	0.942837	NOT_DGE	DownReg															geneM11
Agk	AGK	-0.00178866	0.974367	0.994293	NOT_DGE	DownReg					SYN								geneM1
Agl	AGL	-0.0401676	0.437449	0.79925	NOT_DGE	DownReg					SYN																														geneM3
Ago1	AGO1	0.0157764	0.687663	0.9154	NOT_DGE	UpReg													geneM1
Ago2	AGO2	0.0142837	0.763816	0.941255	NOT_DGE	UpReg				ID								geneM0
Ago3	AGO3	-0.086217	0.185187	0.591924	NOT_DGE	DownReg												geneM0
Ago4	AGO4	-0.121479	0.179582	0.584189	NOT_DGE	DownReg																																	geneM28
Agpat1	AGPAT1	0.0602406	0.19838	0.606978	NOT_DGE	UpReg
Agpat3	AGPAT3	0.0143774	0.698297	0.917141	NOT_DGE	UpReg			FMRP																																						geneM4
Agpat4	AGPAT4	-0.0139819	0.80535	0.950752	NOT_DGE	DownReg										SCZ.DGE_down														geneM2
Agpat5	AGPAT5	-0.0256432	0.648709	0.899561	NOT_DGE	DownReg					SYN																														geneM3
Agpat9		-0.148392	0.303927	0.704624	NOT_DGE	DownReg
Agps	AGPS	0.0359216	0.335947	0.732099	NOT_DGE	UpReg																						geneM18
Agrn	AGRN	0.0418323	0.522817	0.838437	NOT_DGE	UpReg			FMRP		SYN					SCZ.DGE_down								geneM14
Agtpbp1	AGTPBP1	-0.0161193	0.29513	0.697138	NOT_DGE	DownReg			FMRP							SCZ.DGE_down														geneM2
Agtrap	AGTRAP	-0.0171008	0.867789	0.971421	NOT_DGE	DownReg							ASD.DGE_up				SCZ.DGE_up																								geneM3
Ahctf1	AHCTF1	0.0367621	0.205602	0.61447	NOT_DGE	UpReg																																										geneM5
Ahcy	AHCY	0.00198062	0.979728	0.995815	NOT_DGE	UpReg				ID	SYN							geneM0
Ahcyl1	AHCYL1	0.0318388	0.559578	0.857805	NOT_DGE	UpReg					SYN						SCZ.DGE_up																								geneM3
Ahcyl2	AHCYL2	-0.0678853	0.0784852	0.40823	NOT_DGE	DownReg																																			geneM3
Ahdc1	AHDC1	-0.0597425	0.642806	0.896577	NOT_DGE	DownReg	ASD_SC	ASD	FMRP	ID
Ahi1	AHI1	-0.00900875	0.914171	0.982854	NOT_DGE	DownReg	ASD_SC	ASD		ID						SCZ.DGE_down
Ahnak	AHNAK	0.105892	0.217078	0.626757	NOT_DGE	UpReg					SYN		ASD.DGE_up				SCZ.DGE_up																								geneM3
Ahr	AHR	-0.0724573	0.410992	0.785281	NOT_DGE	DownReg																								geneM2
Ahsa1	AHSA1	-0.0458579	0.0612992	0.366219	NOT_DGE	DownReg					SYN						SCZ.DGE_up			geneM10
Ahsa2		0.0240437	0.749959	0.937139	NOT_DGE	UpReg
AI846148		-0.0340331	0.657872	0.903537	NOT_DGE	DownReg
Aida	AIDA	0.0106956	0.778875	0.94419	NOT_DGE	UpReg							ASD.DGE_up				SCZ.DGE_up	geneM0
Aif1l	AIF1L	-0.319118	0.00276337	0.0580308	NOT_DGE	DownReg																								geneM2
Aifm1	AIFM1	-0.130319	0.0139039	0.167483	NOT_DGE	DownReg				ID	SYN
Aifm2	AIFM2	-0.109081	0.080007	0.412227	NOT_DGE	DownReg											SCZ.DGE_up																								geneM3
Aifm3	AIFM3	-0.200835	3.59632e-05	0.0024451	DGE	DownReg					SYN																														geneM3
Aig1	AIG1	-0.077198	0.0178707	0.19274	NOT_DGE	DownReg																								geneM2
Aimp1	AIMP1	-0.0181596	0.551833	0.854041	NOT_DGE	DownReg				ID								geneM0
Aimp2	AIMP2	0.0939859	0.0194068	0.202205	NOT_DGE	UpReg										SCZ.DGE_down		geneM0
Aip	AIP	-0.0417202	0.101758	0.455854	NOT_DGE	DownReg					SYN																			geneM2
Ajap1	AJAP1	-0.0694504	0.111597	0.475924	NOT_DGE	DownReg													geneM1
Ak1	AK1	-0.0548778	0.243646	0.651382	NOT_DGE	DownReg					SYN																														geneM3
Ak2	AK2	-0.0525066	0.53322	0.843649	NOT_DGE	DownReg												geneM0
Ak3	AK3	0.0511262	0.287697	0.690675	NOT_DGE	UpReg					SYN		ASD.DGE_up																												geneM3
Ak4	AK4	-0.0786951	0.387022	0.768276	NOT_DGE	DownReg																																			geneM3
Ak5	AK5	0.107262	0.0625189	0.368368	NOT_DGE	UpReg					SYN								geneM1
Ak6	TAF9	0.00743375	0.919377	0.982854	NOT_DGE	UpReg
Akain1	AKAIN1	-0.174136	0.292603	0.694581	NOT_DGE	DownReg
Akap1	AKAP1	0.0513306	0.288927	0.691732	NOT_DGE	UpReg											SCZ.DGE_up		geneM1
Akap10	AKAP10	-0.045273	0.278964	0.684083	NOT_DGE	DownReg													geneM1
Akap11	AKAP11	0.0129792	0.201613	0.610875	NOT_DGE	UpReg
Akap12	AKAP12	-0.123838	0.0806182	0.412854	NOT_DGE	DownReg					SYN		ASD.DGE_up		BD.DGE_up		SCZ.DGE_up	geneM0
Akap13	AKAP13	0.0991412	0.218258	0.627947	NOT_DGE	UpReg												geneM0
Akap17b		0.049792	0.477251	0.817166	NOT_DGE	UpReg
Akap5	AKAP5	0.0878953	0.00189801	0.0459782	DGE	UpReg					SYN								geneM1
Akap6	AKAP6	0.0770581	0.0244742	0.230436	NOT_DGE	UpReg			FMRP			ASD.DGE_down							geneM1
Akap7	AKAP7	-0.149168	0.0225034	0.219762	NOT_DGE	DownReg																																			geneM3
Akap8	AKAP8	-0.0740864	0.287912	0.690971	NOT_DGE	DownReg												geneM0
Akap8l	AKAP8L	-0.0431618	0.528132	0.842448	NOT_DGE	DownReg											SCZ.DGE_up				geneM11
Akap9	AKAP9	0.043481	0.277124	0.682633	NOT_DGE	UpReg	ASD_SC	ASD	FMRP		SYN										geneM11
Akirin1	AKIRIN1	0.0298072	0.612212	0.882056	NOT_DGE	UpReg												geneM0
Akirin2	AKIRIN2	0.0719386	0.287048	0.690329	NOT_DGE	UpReg											SCZ.DGE_up
Akna	AKNA	0.0994794	0.386961	0.768276	NOT_DGE	UpReg							ASD.DGE_up																																				geneM6
Akr1a1	AKR1A1	0.0173143	0.537289	0.845446	NOT_DGE	UpReg					SYN																																				geneM4
Akr1b10	AKR1B10	-0.0651629	0.299452	0.701113	NOT_DGE	DownReg
Akr1b3	AKR1B1	0.0340447	0.429859	0.796292	NOT_DGE	UpReg												geneM0
Akr1c14		0.107693	0.438819	0.799776	NOT_DGE	UpReg
Akr1c18		-0.314048	0.138234	0.525357	NOT_DGE	DownReg
Akr1e1	AKR1E2	-0.00747859	0.894492	0.978122	NOT_DGE	DownReg												geneM0
Akr7a5	AKR7L	-0.0169628	0.703121	0.917838	NOT_DGE	DownReg
Akt1	AKT1	-0.0356437	0.205208	0.614132	NOT_DGE	DownReg					SYN				BD.DGE_up									geneM14
Akt1s1	AKT1S1	0.00856618	0.813962	0.955328	NOT_DGE	UpReg								BD.DGE_down				geneM0
Akt2	AKT2	-0.0993289	0.00157152	0.0411017	DGE	DownReg					SYN							geneM0
Akt3	AKT3	0.0238155	0.524731	0.840471	NOT_DGE	UpReg			FMRP	ID						SCZ.DGE_down		geneM0
Aktip	AKTIP	-0.0636569	0.0617815	0.367142	NOT_DGE	DownReg													geneM1
AL365322.1		0.0101086	0.894572	0.978122	NOT_DGE	UpReg
Alad	ALAD	-0.0329019	0.511595	0.833939	NOT_DGE	DownReg																								geneM2
Alas1	ALAS1	0.0117394	0.79354	0.94656	NOT_DGE	UpReg												geneM0
Alcam	ALCAM	0.0101918	0.85284	0.968308	NOT_DGE	UpReg					SYN					SCZ.DGE_down												geneM18
Aldh16a1	ALDH16A1	-0.102161	0.500777	0.831273	NOT_DGE	DownReg					SYN																																				geneM4
Aldh18a1	ALDH18A1	0.0211548	0.790539	0.946441	NOT_DGE	UpReg				ID			ASD.DGE_up																												geneM3
Aldh1a1	ALDH1A1	0.0946483	0.566243	0.861824	NOT_DGE	UpReg					SYN					SCZ.DGE_down																									geneM3
Aldh1a2	ALDH1A2	-0.177225	0.425089	0.792228	NOT_DGE	DownReg												geneM0
Aldh1a7	ALDH1A1	0.0727952	0.601466	0.877804	NOT_DGE	UpReg					SYN					SCZ.DGE_down																									geneM3
Aldh1b1	ALDH1B1	0.193645	0.154275	0.551779	NOT_DGE	UpReg												geneM0
Aldh1l1	ALDH1L1	0.0770532	0.3413	0.736789	NOT_DGE	UpReg					SYN						SCZ.DGE_up																								geneM3
Aldh2	ALDH2	-0.0940163	0.0565101	0.353666	NOT_DGE	DownReg					SYN						SCZ.DGE_up																								geneM3
Aldh3a1	ALDH3A1	-0.0871433	0.494811	0.827545	NOT_DGE	DownReg																																									geneM4
Aldh3a2	ALDH3A2	-0.00925921	0.828212	0.960487	NOT_DGE	DownReg				ID	SYN						SCZ.DGE_up	geneM0
Aldh3b1	ALDH3B1	-0.108235	0.396428	0.775834	NOT_DGE	DownReg																																			geneM3
Aldh3b2	ALDH3B2	0.112514	0.463134	0.811589	NOT_DGE	UpReg
Aldh4a1	ALDH4A1	0.0684359	0.182282	0.587985	NOT_DGE	UpReg				ID	SYN		ASD.DGE_up				SCZ.DGE_up																								geneM3
Aldh5a1	ALDH5A1	-0.00344533	0.95246	0.988778	NOT_DGE	DownReg	ASD_SC	ASD		ID	SYN																														geneM3
Aldh6a1	ALDH6A1	-0.0901435	0.196852	0.60498	NOT_DGE	DownReg					SYN						SCZ.DGE_up																								geneM3
Aldh7a1	ALDH7A1	0.0524687	0.419939	0.790497	NOT_DGE	UpReg					SYN																														geneM3
Aldh9a1	ALDH9A1	0.02512	0.702288	0.917837	NOT_DGE	UpReg							ASD.DGE_up																												geneM3
Aldoa	ALDOA	0.0100743	0.828846	0.960487	NOT_DGE	UpReg			FMRP		SYN						SCZ.DGE_up
Aldob	ALDOB	-0.162194	0.207613	0.616541	NOT_DGE	DownReg																								geneM2
Aldoc	ALDOC	-0.129529	0.033853	0.273418	NOT_DGE	DownReg			FMRP		SYN																														geneM3
Alg1	ALG1	0.0650767	0.274931	0.679787	NOT_DGE	UpReg				ID																																					geneM4
Alg1	ALG1L	0.0650767	0.274931	0.679787	NOT_DGE	UpReg																																									geneM4
Alg1	ALG1L2	0.0650767	0.274931	0.679787	NOT_DGE	UpReg
Alg10b	ALG10	0.0318669	0.423386	0.791908	NOT_DGE	UpReg												geneM0
Alg10b	ALG10B	0.0318669	0.423386	0.791908	NOT_DGE	UpReg												geneM0
Alg11	ALG11	-0.0244004	0.512185	0.833939	NOT_DGE	DownReg				ID						SCZ.DGE_down		geneM0
Alg12	ALG12	0.0356405	0.743244	0.935275	NOT_DGE	UpReg				ID								geneM0
Alg13		-0.0777568	0.496479	0.828761	NOT_DGE	DownReg
Alg14	ALG14	-0.122321	0.114165	0.480806	NOT_DGE	DownReg										SCZ.DGE_down																															geneM4
Alg2	ALG2	0.0249815	0.358691	0.74878	NOT_DGE	UpReg				ID								geneM0
Alg3	ALG3	0.0784938	0.376921	0.76139	NOT_DGE	UpReg				ID								geneM0
Alg5	ALG5	0.0469377	0.569465	0.863965	NOT_DGE	UpReg										SCZ.DGE_down																															geneM4
Alg6	ALG6	-0.0720723	0.44514	0.804142	NOT_DGE	DownReg	ASD_SC	ASD		ID																																					geneM4
Alg8	ALG8	0.0465719	0.459355	0.810264	NOT_DGE	UpReg				ID								geneM0
Alg9	ALG9	-0.200009	0.00118035	0.0334686	DGE	DownReg				ID								geneM0
Alk	ALK	-0.185098	0.0767892	0.403832	NOT_DGE	DownReg												geneM0
Alkbh1	ALKBH1	-0.0417487	0.515382	0.834622	NOT_DGE	DownReg												geneM0
Alkbh2	ALKBH2	-0.220218	0.0201853	0.20597	NOT_DGE	DownReg									BD.DGE_up			geneM0
Alkbh3	ALKBH3	-0.0406879	0.601897	0.877944	NOT_DGE	DownReg												geneM0
Alkbh4	ALKBH4	-0.000499479	0.996644	0.998994	NOT_DGE	DownReg																		geneM14
Alkbh5	ALKBH5	0.0116834	0.837095	0.963457	NOT_DGE	UpReg											SCZ.DGE_up		geneM1
Alkbh6	ALKBH6	-0.101153	0.00471861	0.0844	NOT_DGE	DownReg
Alkbh7	ALKBH7	-0.126523	0.0919687	0.435905	NOT_DGE	DownReg												geneM0
Alkbh8	ALKBH8	0.0243963	0.435393	0.798569	NOT_DGE	UpReg
Alox12b	ALOX12B	0.236605	0.0649209	0.372803	NOT_DGE	UpReg						ASD.DGE_down			BD.DGE_up		SCZ.DGE_up						geneM13
Alox5ap	ALOX5AP	0.126439	0.290017	0.692192	NOT_DGE	UpReg		ASD																																									geneM6
Alox8	ALOX15B	0.0424127	0.638152	0.895143	NOT_DGE	UpReg									BD.DGE_up		SCZ.DGE_up						geneM13
Aloxe3	ALOXE3	0.191316	0.134775	0.518294	NOT_DGE	UpReg									BD.DGE_up		SCZ.DGE_up
Alpk1	ALPK1	-0.188723	0.0362118	0.285472	NOT_DGE	DownReg																																											geneM6
Alpl	ALPL	-0.140015	0.346794	0.739322	NOT_DGE	DownReg					SYN			BD.DGE_down		SCZ.DGE_down		geneM0
Als2	ALS2	0.122179	0.0194648	0.202205	NOT_DGE	UpReg			FMRP										geneM1
Als2cl	ALS2CL	0.0343989	0.631373	0.892245	NOT_DGE	UpReg																	geneM13
Alyref	ALYREF	0.0337293	0.60041	0.877661	NOT_DGE	UpReg												geneM0
Alyref2	ALYREF	0.0811522	0.522086	0.83813	NOT_DGE	UpReg												geneM0
Amacr	AMACR	-0.00110507	0.985255	0.997003	NOT_DGE	DownReg									BD.DGE_up			geneM0
Ambra1	AMBRA1	0.020287	0.684591	0.913865	NOT_DGE	UpReg																		geneM14
Amd1	AMD1	-0.0520407	0.0330374	0.270678	NOT_DGE	DownReg													geneM1
Amdhd2	AMDHD2	-0.249983	0.00313395	0.0633274	NOT_DGE	DownReg												geneM0
Amer1	AMER1	-0.019612	0.777798	0.944149	NOT_DGE	DownReg												geneM0
Amer2	AMER2	0.00995966	0.796546	0.947509	NOT_DGE	UpReg																								geneM2
Amer3	AMER3	0.133714	0.00439389	0.080595	NOT_DGE	UpReg													geneM1
Amfr	AMFR	-0.00468061	0.924335	0.982854	NOT_DGE	DownReg									BD.DGE_up		SCZ.DGE_up													geneM2
Amigo1	AMIGO1	-0.0640131	0.000896827	0.0282816	DGE	DownReg													geneM1
Amigo2	AMIGO2	0.086432	0.496072	0.828312	NOT_DGE	UpReg																										geneM21
Ammecr1l	AMMECR1L	-0.0105198	0.700476	0.91739	NOT_DGE	DownReg												geneM0
Amn	AMN	-0.111586	0.528944	0.84294	NOT_DGE	DownReg												geneM0
Amn1	AMN1	-0.0260696	0.652135	0.901158	NOT_DGE	DownReg
Amot	AMOT	0.100695	0.172767	0.574149	NOT_DGE	UpReg																																			geneM3
Amotl1	AMOTL1	0.0713624	0.275471	0.680849	NOT_DGE	UpReg																								geneM2
Amotl2	AMOTL2	-0.0389425	0.535328	0.844321	NOT_DGE	DownReg																								geneM2
Ampd2	AMPD2	-0.043669	0.312587	0.714071	NOT_DGE	DownReg				ID	SYN								geneM1
Ampd3	AMPD3	0.11417	0.00298819	0.0615289	NOT_DGE	UpReg																								geneM2
Amph	AMPH	0.048031	0.0408278	0.300854	NOT_DGE	UpReg			FMRP		SYN								geneM1
Amt	AMT	0.0796042	0.0349278	0.278743	NOT_DGE	UpReg	ASD_SC	ASD		ID					BD.DGE_up																										geneM3
Amy1		-0.0164184	0.902814	0.981284	NOT_DGE	DownReg
Amz1	AMZ1	-0.0135043	0.920199	0.982854	NOT_DGE	DownReg							ASD.DGE_up																	geneM2
Amz2	AMZ2	0.0227084	0.739246	0.933941	NOT_DGE	UpReg												geneM0
Anapc1	ANAPC1	-0.00819882	0.863798	0.971247	NOT_DGE	DownReg			FMRP			ASD.DGE_down				SCZ.DGE_down
Anapc10		-0.145425	0.0406702	0.300367	NOT_DGE	DownReg
Anapc11		0.0872322	0.0955403	0.442452	NOT_DGE	UpReg
Anapc13	ANAPC13	-0.166745	0.0203764	0.207062	NOT_DGE	DownReg												geneM0
Anapc15		0.0146327	0.796878	0.947509	NOT_DGE	UpReg
Anapc16	ANAPC16	-0.0321226	0.475801	0.8171	NOT_DGE	DownReg																													geneM24
Anapc2	ANAPC2	0.004348	0.911494	0.982732	NOT_DGE	UpReg												geneM0
Anapc4	ANAPC4	-0.0398655	0.170769	0.57152	NOT_DGE	DownReg
Anapc5	ANAPC5	0.0450004	0.232131	0.642818	NOT_DGE	UpReg																								geneM2
Anapc7	ANAPC7	-0.0152591	0.785933	0.945675	NOT_DGE	DownReg						ASD.DGE_down				SCZ.DGE_down																	geneM22
Ang	ANG	0.174464	0.245468	0.653358	NOT_DGE	UpReg												geneM0
Angel1	ANGEL1	-0.0435635	0.628404	0.890671	NOT_DGE	DownReg													geneM1
Angel2	ANGEL2	0.0424455	0.0636336	0.370638	NOT_DGE	UpReg																																								geneM34
Angpt1	ANGPT1	0.24545	0.165479	0.566812	NOT_DGE	UpReg																																			geneM3
Angptl6	ANGPTL6	0.0737041	0.386588	0.768276	NOT_DGE	UpReg													geneM1
Ank	ANKH	-0.0755561	5.95874e-07	8.52654e-05	DGE	DownReg				ID									geneM1
Ank1	ANK1	-0.11016	0.203432	0.612466	NOT_DGE	DownReg			FMRP		SYN	ASD.DGE_down				SCZ.DGE_down			geneM1
Ank2	ANK2	0.0156973	0.706572	0.91953	NOT_DGE	UpReg	ASD_SC	ASD	FMRP		SYN								geneM1
Ank3	ANK3	0.0676844	0.00911822	0.128298	NOT_DGE	UpReg		ASD	FMRP	ID	SYN	ASD.DGE_down				SCZ.DGE_down														geneM2
Ankfy1	ANKFY1	0.0525242	0.0339891	0.273529	NOT_DGE	UpReg					SYN																													geneM29
Ankhd1	ANKHD1	0.0444578	0.187914	0.594455	NOT_DGE	UpReg																									geneM20
Ankhd1	ANKHD1-EIF4EBP3	0.0444578	0.187914	0.594455	NOT_DGE	UpReg							ASD.DGE_up					geneM0
Ankib1	ANKIB1	-0.0819942	0.0198999	0.204415	NOT_DGE	DownReg																								geneM2
Ankle2	ANKLE2	-0.084265	0.0842231	0.419319	NOT_DGE	DownReg				ID								geneM0
Ankmy2	ANKMY2	-0.0337919	0.486183	0.822401	NOT_DGE	DownReg									BD.DGE_up																																geneM4
Ankra2	ANKRA2	0.0139581	0.762373	0.940932	NOT_DGE	UpReg																																									geneM4
Ankrd10	ANKRD10	-0.00487036	0.927636	0.982854	NOT_DGE	DownReg												geneM0
Ankrd11	ANKRD11	0.0146217	0.559817	0.857806	NOT_DGE	UpReg	ASD_SC	ASD	FMRP	ID								geneM0
Ankrd12	ANKRD12	-0.0384586	0.305486	0.706169	NOT_DGE	DownReg															geneM11
Ankrd13a	ANKRD13A	0.102037	0.110446	0.474561	NOT_DGE	UpReg																								geneM2
Ankrd13b	ANKRD13B	0.0703429	0.212184	0.621852	NOT_DGE	UpReg												geneM0
Ankrd13c	ANKRD13C	0.0514717	0.101218	0.455222	NOT_DGE	UpReg																																	geneM28
Ankrd13d	ANKRD13D	0.0525982	0.359209	0.748801	NOT_DGE	UpReg																geneM12
Ankrd16	ANKRD16	0.121645	0.0643864	0.371761	NOT_DGE	UpReg									BD.DGE_up																																geneM4
Ankrd17	ANKRD17	0.0503436	0.240972	0.648908	NOT_DGE	UpReg			FMRP									geneM0
Ankrd24	ANKRD24	0.0181657	0.726328	0.928562	NOT_DGE	UpReg					SYN											geneM12
Ankrd26	ANKRD62	-0.106061	0.0911869	0.434634	NOT_DGE	DownReg												geneM0
Ankrd27	ANKRD27	0.0448738	0.475717	0.8171	NOT_DGE	UpReg												geneM0
Ankrd28	ANKRD28	-0.00590122	0.886403	0.975933	NOT_DGE	DownReg										SCZ.DGE_down														geneM2
Ankrd29	ANKRD29	-0.0342543	0.528777	0.842892	NOT_DGE	DownReg													geneM1
Ankrd33b	ANKRD33B	-0.113854	0.349464	0.741594	NOT_DGE	DownReg													geneM1
Ankrd34a	ANKRD34A	0.0612873	0.180681	0.585499	NOT_DGE	UpReg													geneM1
Ankrd34b	ANKRD34B	-0.0823753	0.159614	0.559762	NOT_DGE	DownReg													geneM1
Ankrd34c	ANKRD34C	0.0171067	0.89784	0.978873	NOT_DGE	UpReg													geneM1
Ankrd35	ANKRD35	-0.183851	0.150041	0.546436	NOT_DGE	DownReg											SCZ.DGE_up																								geneM3
Ankrd37	ANKRD37	-0.0457569	0.479385	0.818326	NOT_DGE	DownReg												geneM0
Ankrd39	ANKRD39	-0.120984	0.0364544	0.286284	NOT_DGE	DownReg													geneM1
Ankrd40	ANKRD40	-0.0125564	0.797533	0.947509	NOT_DGE	DownReg										SCZ.DGE_down														geneM2
Ankrd42	ANKRD42	-0.108514	0.122467	0.495007	NOT_DGE	DownReg											SCZ.DGE_up		geneM1
Ankrd44	ANKRD44	-0.0493364	0.141168	0.530788	NOT_DGE	DownReg								BD.DGE_down		SCZ.DGE_down												geneM18
Ankrd45	ANKRD45	-0.100834	0.0366724	0.287464	NOT_DGE	DownReg											SCZ.DGE_up																								geneM3
Ankrd46	ANKRD46	-0.00763449	0.748864	0.93643	NOT_DGE	DownReg																				geneM16
Ankrd49	ANKRD49	-0.0199924	0.637291	0.895143	NOT_DGE	DownReg												geneM0
Ankrd50	ANKRD50	0.032996	0.509899	0.833598	NOT_DGE	UpReg																						geneM18
Ankrd52	ANKRD52	0.0312119	0.441868	0.802103	NOT_DGE	UpReg			FMRP										geneM1
Ankrd54	ANKRD54	0.0799055	0.378116	0.762927	NOT_DGE	UpReg												geneM0
Ankrd6	ANKRD6	0.0839837	0.289874	0.692192	NOT_DGE	UpReg							ASD.DGE_up				SCZ.DGE_up									geneM16
Ankrd63	ANKRD63	0.24185	0.00188805	0.0459178	DGE	UpReg												geneM0
Ankrd9	ANKRD9	-0.0474847	0.600561	0.877661	NOT_DGE	DownReg												geneM0
Anks1	ANKS1A	-0.0577078	0.379143	0.763671	NOT_DGE	DownReg										SCZ.DGE_down		geneM0
Anks1b	ANKS1B	0.0908995	6.88521e-05	0.00409321	DGE	UpReg		ASD			SYN								geneM1
Anks3	ANKS3	0.0935099	0.0395152	0.296683	NOT_DGE	UpReg																geneM12
Anks6	ANKS6	-0.00209989	0.978448	0.995435	NOT_DGE	DownReg						ASD.DGE_down						geneM0
Ankzf1	ANKZF1	-0.0600482	0.45394	0.807958	NOT_DGE	DownReg
Anln	ANLN	-0.145144	0.245951	0.654034	NOT_DGE	DownReg								BD.DGE_down		SCZ.DGE_down														geneM2
Ano10	ANO10	0.0839512	0.00264331	0.0565715	NOT_DGE	UpReg				ID																																					geneM4
Ano3	ANO3	-0.124636	0.202946	0.612271	NOT_DGE	DownReg													geneM1
Ano4	ANO4	-0.209938	0.0437746	0.312179	NOT_DGE	DownReg																								geneM2
Ano6	ANO6	-0.00348971	0.954241	0.989749	NOT_DGE	DownReg																																										geneM5
Ano8	ANO8	-0.0501984	0.112597	0.478275	NOT_DGE	DownReg																																			geneM3
Anp32a	ANP32A	-0.0751841	0.0646708	0.372061	NOT_DGE	DownReg												geneM0
Anp32a	ANP32D	-0.0751841	0.0646708	0.372061	NOT_DGE	DownReg
Anp32b	ANP32B	0.0179273	0.805342	0.950752	NOT_DGE	UpReg																								geneM2
Anp32e	ANP32E	-0.0034859	0.952046	0.988541	NOT_DGE	DownReg											SCZ.DGE_up																														geneM4
Anpep	ANPEP	-0.0275123	0.803307	0.95036	NOT_DGE	DownReg												geneM0
Antxr1	ANTXR1	-0.0592535	0.518352	0.835692	NOT_DGE	DownReg				ID																															geneM3
Anxa11	ANXA11	-0.0160419	0.833502	0.962293	NOT_DGE	DownReg					SYN								geneM1
Anxa2	ANXA2	-0.0219317	0.846579	0.965881	NOT_DGE	DownReg					SYN		ASD.DGE_up				SCZ.DGE_up																															geneM5
Anxa3	ANXA3	-0.0593317	0.323161	0.722965	NOT_DGE	DownReg					SYN							geneM0
Anxa4	ANXA4	-0.210402	0.179509	0.584189	NOT_DGE	DownReg												geneM0
Anxa5	ANXA5	-0.121849	0.0559018	0.352316	NOT_DGE	DownReg					SYN																																					geneM5
Anxa6	ANXA6	-0.0178322	0.750667	0.937172	NOT_DGE	DownReg					SYN	ASD.DGE_down
Anxa7	ANXA7	0.0172023	0.732155	0.930786	NOT_DGE	UpReg					SYN				BD.DGE_up																																geneM4
Aoc2	AOC2	-0.0795513	0.301305	0.702393	NOT_DGE	DownReg											SCZ.DGE_up			geneM10
Ap1ar	AP1AR	-0.00311178	0.949228	0.988512	NOT_DGE	DownReg													geneM1
Ap1b1	AP1B1	0.0594184	0.00432896	0.0799882	NOT_DGE	UpReg			FMRP		SYN							geneM0
Ap1g1	AP1G1	0.0178229	0.519754	0.836199	NOT_DGE	UpReg					SYN																													geneM29
Ap1g2	AP1G2	0.0674406	0.681568	0.912614	NOT_DGE	UpReg									BD.DGE_up
Ap1m1	AP1M1	0.0332149	0.114368	0.481141	NOT_DGE	UpReg					SYN				BD.DGE_up
Ap1s1	AP1S1	-0.0121625	0.728385	0.929246	NOT_DGE	DownReg				ID	SYN
Ap1s2	AP1S2	-0.131925	0.263892	0.671508	NOT_DGE	DownReg		ASD		ID						SCZ.DGE_down																		geneM23
Ap1s3	AP1S3	-0.0741075	0.505573	0.832902	NOT_DGE	DownReg												geneM0
Ap2a1	AP2A1	0.0188933	0.622595	0.88834	NOT_DGE	UpReg			FMRP		SYN
Ap2a2	AP2A2	0.0680877	0.188473	0.594553	NOT_DGE	UpReg			FMRP		SYN
Ap2b1	AP2B1	0.0996333	0.0119572	0.15264	NOT_DGE	UpReg			FMRP		SYN
Ap2m1	AP2M1	-0.0283828	0.267137	0.673878	NOT_DGE	DownReg					SYN
Ap2s1	AP2S1	0.0619015	0.00534476	0.091357	NOT_DGE	UpReg					SYN								geneM1
Ap3b1	AP3B1	0.0449126	0.435629	0.798569	NOT_DGE	UpReg				ID	SYN																													geneM29
Ap3b2	AP3B2	0.0834228	0.114506	0.481416	NOT_DGE	UpReg				ID	SYN								geneM1
Ap3d1	AP3D1	0.105676	0.00040172	0.0156358	DGE	UpReg			FMRP		SYN							geneM0
Ap3m1	AP3M1	-0.0175027	0.530798	0.843175	NOT_DGE	DownReg
Ap3m2	AP3M2	0.0174355	0.417374	0.789049	NOT_DGE	UpReg					SYN
Ap3s1	AP3S1	-0.0455897	0.234468	0.643767	NOT_DGE	DownReg					SYN								geneM1
Ap3s2	AP3S2	0.00672675	0.853418	0.968382	NOT_DGE	UpReg					SYN																			geneM2
Ap4b1	AP4B1	0.18498	0.00166886	0.0426963	DGE	UpReg				ID								geneM0
Ap4e1	AP4E1	0.0796487	0.277485	0.682947	NOT_DGE	UpReg				ID																				geneM2
Ap4m1	AP4M1	-0.0221603	0.533351	0.843649	NOT_DGE	DownReg				ID																							geneM22
Ap4s1	AP4S1	0.0320662	0.647046	0.898707	NOT_DGE	UpReg				ID						SCZ.DGE_down			geneM1
Ap5b1	AP5B1	-0.231901	0.00154139	0.0408607	DGE	DownReg												geneM0
Ap5m1	AP5M1	-0.0269185	0.638524	0.895224	NOT_DGE	DownReg
Ap5s1	AP5S1	-0.0143672	0.745544	0.935275	NOT_DGE	DownReg										SCZ.DGE_down																															geneM4
Ap5z1	AP5Z1	-0.0232075	0.642256	0.896507	NOT_DGE	DownReg												geneM0
Apaf1	APAF1	0.306922	0.0534906	0.344475	NOT_DGE	UpReg												geneM0
Apba1	APBA1	-0.0608085	0.102502	0.457107	NOT_DGE	DownReg			FMRP									geneM0
Apba2	APBA2	0.00402183	0.848393	0.966457	NOT_DGE	UpReg	ASD_SC	ASD								SCZ.DGE_down
Apba3	APBA3	-0.0193868	0.830205	0.961101	NOT_DGE	DownReg														geneM10
Apbb1	APBB1	0.0511809	0.0149666	0.175911	NOT_DGE	UpReg			FMRP																					geneM2
Apbb2	APBB2	-0.0521896	0.0629542	0.36856	NOT_DGE	DownReg										SCZ.DGE_down														geneM2
Apc	APC	0.19095	0.000359668	0.0146075	DGE	UpReg		ASD	FMRP		SYN					SCZ.DGE_down												geneM18
Apc2	APC2	0.0888362	0.0396546	0.296966	NOT_DGE	UpReg			FMRP	ID								geneM0
Apcdd1	APCDD1	0.171786	0.0679138	0.381794	NOT_DGE	UpReg																																			geneM3
Apeh	APEH	-0.015535	0.838729	0.964166	NOT_DGE	DownReg																											geneM22
Apex1	APEX1	-0.071826	0.202394	0.611306	NOT_DGE	DownReg
Aph1a	APH1A	0.0257767	0.628841	0.891123	NOT_DGE	UpReg	ASD_SC	ASD																																	geneM3
Aph1b	APH1B	-0.0444585	0.491745	0.825987	NOT_DGE	DownReg																																									geneM4
Aph1c	APH1B	-0.180991	0.125339	0.500625	NOT_DGE	DownReg																																									geneM4
Api5	API5	-0.0283944	0.477441	0.817166	NOT_DGE	DownReg											SCZ.DGE_up
Apip	APIP	0.0275927	0.702236	0.917837	NOT_DGE	UpReg																								geneM2
Apitd1		0.158211	0.0493889	0.33212	NOT_DGE	UpReg
Aplf	APLF	-0.0970258	0.191488	0.598691	NOT_DGE	DownReg								BD.DGE_down		SCZ.DGE_down														geneM2
Apln	APLN	-0.349065	0.00198602	0.047067	DGE	DownReg																																			geneM3
Aplp1	APLP1	0.0641505	0.105922	0.463089	NOT_DGE	UpReg			FMRP																					geneM2
Aplp2	APLP2	-0.00567619	0.780622	0.944283	NOT_DGE	DownReg
Apmap	APMAP	-0.017195	0.77296	0.943341	NOT_DGE	DownReg											SCZ.DGE_up
Apoa1bp		-0.0342211	0.557277	0.857112	NOT_DGE	DownReg
Apod	APOD	-0.0615114	0.718989	0.925787	NOT_DGE	DownReg					SYN																													geneM29
Apoe	APOE	-0.0184559	0.77181	0.943011	NOT_DGE	DownReg			FMRP		SYN		ASD.DGE_up				SCZ.DGE_up																								geneM3
Apol8	APOL1	-0.12681	0.232414	0.642818	NOT_DGE	DownReg																																										geneM5
Apol8	APOL2	-0.12681	0.232414	0.642818	NOT_DGE	DownReg					SYN								geneM1
Apol8	APOL3	-0.12681	0.232414	0.642818	NOT_DGE	DownReg								BD.DGE_down				geneM0
Apol8	APOL4	-0.12681	0.232414	0.642818	NOT_DGE	DownReg																																										geneM5
Apold1	APOLD1	0.104535	0.375699	0.760294	NOT_DGE	UpReg																																										geneM5
Apoo	APOO	-0.0812087	0.0449591	0.31724	NOT_DGE	DownReg					SYN							geneM0
Apool	APOOL	0.0212251	0.846033	0.965801	NOT_DGE	UpReg					SYN							geneM0
Apopt1	COA8	-0.0799833	0.337014	0.733083	NOT_DGE	DownReg
App	APP	0.0072808	0.769192	0.941663	NOT_DGE	UpReg		ASD	FMRP		SYN								geneM1
Appbp2	APPBP2	-0.0571177	0.000847534	0.0270903	DGE	DownReg						ASD.DGE_down				SCZ.DGE_down														geneM2
Appl1	APPL1	-0.0754132	0.0720184	0.394209	NOT_DGE	DownReg					SYN																			geneM2
Appl2	APPL2	-0.214049	0.00666302	0.106904	NOT_DGE	DownReg					SYN																														geneM3
Aprt	APRT	-0.0327384	0.588531	0.873744	NOT_DGE	DownReg																																									geneM4
Aptx	APTX	-0.0380938	0.0879507	0.426592	NOT_DGE	DownReg				ID								geneM0
Aqp11	AQP11	0.0103441	0.802164	0.950138	NOT_DGE	UpReg												geneM0
Aqp4	AQP4	0.0247629	0.778198	0.944149	NOT_DGE	UpReg					SYN						SCZ.DGE_up																								geneM3
Aqr	AQR	0.0813432	0.176083	0.578465	NOT_DGE	UpReg																																			geneM3
Ar	AR	-0.0346605	0.576826	0.868074	NOT_DGE	DownReg	ASD_SC	ASD										geneM0
Araf	ARAF	-0.0432244	0.352543	0.744533	NOT_DGE	DownReg																																			geneM3
Arap1	ARAP1	-0.0306894	0.779659	0.94419	NOT_DGE	DownReg																								geneM2
Arap2	ARAP2	-0.0897614	0.0132416	0.161979	NOT_DGE	DownReg			FMRP																					geneM2
Arap3	ARAP3	-0.0563341	0.532726	0.843649	NOT_DGE	DownReg									BD.DGE_up																								geneM28
Arc	ARC	0.853404	0.0764062	0.403158	NOT_DGE	UpReg					SYN					SCZ.DGE_down																geneM21
Arcn1	ARCN1	-0.0344609	0.29636	0.697678	NOT_DGE	DownReg					SYN																													geneM29
Arel1	AREL1	0.0534153	0.0507649	0.33634	NOT_DGE	UpReg													geneM1
Arf1	ARF1	0.0231446	0.331279	0.730333	NOT_DGE	UpReg					SYN				BD.DGE_up		SCZ.DGE_up
Arf2	ARL17A	-0.0282137	0.498899	0.830666	NOT_DGE	DownReg												geneM0
Arf2	ARL17B	-0.0282137	0.498899	0.830666	NOT_DGE	DownReg												geneM0
Arf3	ARF3	0.085929	0.000760708	0.024897	DGE	UpReg			FMRP		SYN							geneM0
Arf4	ARF4	0.0350737	0.270889	0.677776	NOT_DGE	UpReg										SCZ.DGE_down
Arf5	ARF5	0.0636591	0.0318056	0.265356	NOT_DGE	UpReg					SYN	ASD.DGE_down																																			geneM4
Arf6	ARF6	-7.41657e-05	0.998847	0.999415	NOT_DGE	DownReg												geneM0
Arfgap1	ARFGAP1	-0.0133886	0.746	0.935275	NOT_DGE	DownReg																		geneM14
Arfgap2	ARFGAP2	0.00265734	0.93239	0.983719	NOT_DGE	UpReg					SYN																		geneM19
Arfgap3	ARFGAP3	-0.124705	0.0177464	0.192243	NOT_DGE	DownReg					SYN						SCZ.DGE_up														geneM20
Arfgef1	ARFGEF1	-0.0761571	0.0306923	0.261816	NOT_DGE	DownReg			FMRP																								geneM22
Arfgef2	ARFGEF2	-0.0671946	0.106454	0.464312	NOT_DGE	DownReg				ID	SYN	ASD.DGE_down
Arfgef3	ARFGEF3	-0.00529971	0.909072	0.981994	NOT_DGE	DownReg
Arfip1	ARFIP1	-0.166183	0.0254387	0.235729	NOT_DGE	DownReg																																			geneM3
Arfip2	ARFIP2	0.0250217	0.398328	0.776957	NOT_DGE	UpReg
Arfrp1	ARFRP1	-0.0784344	0.176087	0.578465	NOT_DGE	DownReg																		geneM14
Arg2	ARG2	0.0112436	0.925048	0.982854	NOT_DGE	UpReg														geneM10
Arglu1	ARGLU1	-0.0230856	0.713185	0.923157	NOT_DGE	DownReg
Arhgap1	ARHGAP1	0.0750941	0.195095	0.603834	NOT_DGE	UpReg					SYN																													geneM29
Arhgap10	ARHGAP10	0.0126381	0.872869	0.972771	NOT_DGE	UpReg													geneM1
Arhgap11a	ARHGAP11A	0.0970328	0.233079	0.642818	NOT_DGE	UpReg										SCZ.DGE_down														geneM2
Arhgap12	ARHGAP12	0.0371773	0.427912	0.79473	NOT_DGE	UpReg																																			geneM3
Arhgap15	ARHGAP15	-0.0511168	0.582217	0.870672	NOT_DGE	DownReg		ASD																																									geneM6
Arhgap17	ARHGAP17	-0.151014	0.00323964	0.0646143	NOT_DGE	DownReg																								geneM2
Arhgap18	ARHGAP18	-0.0363005	0.671033	0.908904	NOT_DGE	DownReg							ASD.DGE_up					geneM0
Arhgap19	ARHGAP19	0.170973	0.101247	0.455222	NOT_DGE	UpReg																																			geneM3
Arhgap19	ARHGAP19-SLIT1	0.170973	0.101247	0.455222	NOT_DGE	UpReg												geneM0
Arhgap20	ARHGAP20	-0.0446055	0.391286	0.771736	NOT_DGE	DownReg			FMRP					BD.DGE_down		SCZ.DGE_down														geneM2
Arhgap21	ARHGAP21	0.022875	0.510515	0.833939	NOT_DGE	UpReg			FMRP		SYN																			geneM2
Arhgap22	ARHGAP22	-0.0624973	0.693774	0.916604	NOT_DGE	DownReg										SCZ.DGE_down														geneM2
Arhgap23	ARHGAP23	-0.107036	0.00890381	0.126902	NOT_DGE	DownReg			FMRP		SYN																			geneM2
Arhgap25	ARHGAP25	-0.251784	0.0642836	0.37146	NOT_DGE	DownReg																																											geneM6
Arhgap26	ARHGAP26	0.10275	0.0731386	0.39704	NOT_DGE	UpReg					SYN								geneM1
Arhgap27	ARHGAP27	-0.150283	0.11939	0.49031	NOT_DGE	DownReg										SCZ.DGE_down																																	geneM6
Arhgap29	ARHGAP29	-0.0251326	0.690615	0.916104	NOT_DGE	DownReg																																										geneM5
Arhgap31	ARHGAP31	0.0195292	0.846573	0.965881	NOT_DGE	UpReg				ID																															geneM3
Arhgap32	ARHGAP32	0.118225	0.0146054	0.172655	NOT_DGE	UpReg	ASD_SC	ASD	FMRP								SCZ.DGE_up		geneM1
Arhgap33	ARHGAP33	0.185512	0.0314539	0.26467	NOT_DGE	UpReg		ASD	FMRP																		geneM17
Arhgap35	ARHGAP35	0.0617455	1.25699e-06	0.000156247	DGE	UpReg												geneM0
Arhgap39	ARHGAP39	-0.0625101	0.30065	0.702292	NOT_DGE	DownReg									BD.DGE_up		SCZ.DGE_up	geneM0
Arhgap42	ARHGAP42	0.0176366	0.883813	0.97562	NOT_DGE	UpReg							ASD.DGE_up																												geneM3
Arhgap44	ARHGAP44	-0.00211943	0.957672	0.989984	NOT_DGE	DownReg						ASD.DGE_down							geneM1
Arhgap45	ARHGAP45	-0.10592	0.370837	0.757053	NOT_DGE	DownReg
Arhgap5	ARHGAP5	-0.104275	0.135779	0.520367	NOT_DGE	DownReg							ASD.DGE_up																												geneM3
Arhgdia	ARHGDIA	0.0566421	0.0427888	0.30847	NOT_DGE	UpReg					SYN
Arhgdib	ARHGDIB	0.0440465	0.549167	0.851776	NOT_DGE	UpReg																																											geneM6
Arhgdig	ARHGDIG	-0.00112714	0.97098	0.993996	NOT_DGE	DownReg																geneM12
Arhgef1	ARHGEF1	-0.0331244	0.736103	0.932859	NOT_DGE	DownReg																								geneM2
Arhgef10	ARHGEF10	-1.86531e-06	0.999986	0.999986	NOT_DGE	DownReg								BD.DGE_down				geneM0
Arhgef10l	ARHGEF10L	-0.0350017	0.616939	0.884584	NOT_DGE	DownReg																																			geneM3
Arhgef11	ARHGEF11	0.00496306	0.932383	0.983719	NOT_DGE	UpReg			FMRP										geneM1
Arhgef12	ARHGEF12	-0.0417135	0.00236372	0.0529835	NOT_DGE	DownReg			FMRP																																geneM3
Arhgef15	ARHGEF15	-0.275334	0.0125898	0.157449	NOT_DGE	DownReg																															geneM26
Arhgef17	ARHGEF17	-0.00299923	0.941363	0.985823	NOT_DGE	DownReg			FMRP								SCZ.DGE_up		geneM1
Arhgef18	ARHGEF18	0.0312201	0.266677	0.673174	NOT_DGE	UpReg																								geneM2
Arhgef19	ARHGEF19	0.07858	0.586931	0.872738	NOT_DGE	UpReg												geneM0
Arhgef2	ARHGEF2	0.0161294	0.591736	0.873995	NOT_DGE	UpReg			FMRP		SYN					SCZ.DGE_down														geneM2
Arhgef25	ARHGEF25	-0.0572347	0.275629	0.680966	NOT_DGE	DownReg													geneM1
Arhgef26	ARHGEF26	-0.0790464	0.448171	0.805372	NOT_DGE	DownReg							ASD.DGE_up				SCZ.DGE_up																								geneM3
Arhgef28	ARHGEF28	0.209899	0.0194424	0.202205	NOT_DGE	UpReg							ASD.DGE_up				SCZ.DGE_up		geneM1
Arhgef3	ARHGEF3	-0.0224395	0.664391	0.907033	NOT_DGE	DownReg											SCZ.DGE_up		geneM1
Arhgef37	ARHGEF37	0.17848	0.261506	0.669305	NOT_DGE	UpReg																								geneM2
Arhgef4	ARHGEF4	-0.0121237	0.780062	0.94427	NOT_DGE	DownReg			FMRP													geneM12
Arhgef4	SMIM39	-0.0121237	0.780062	0.94427	NOT_DGE	DownReg
Arhgef40	ARHGEF40	-0.0609801	0.477051	0.817166	NOT_DGE	DownReg							ASD.DGE_up																												geneM3
Arhgef6	ARHGEF6	0.0302641	0.618831	0.885195	NOT_DGE	UpReg				ID			ASD.DGE_up																												geneM3
Arhgef7	ARHGEF7	0.0365994	0.307754	0.708289	NOT_DGE	UpReg			FMRP		SYN								geneM1
Arhgef9	ARHGEF9	0.0331283	0.24746	0.654941	NOT_DGE	UpReg		ASD		ID	SYN	ASD.DGE_down							geneM1
Arid1a	ARID1A	0.0563793	0.39601	0.775385	NOT_DGE	UpReg			FMRP	ID																														geneM29
Arid1b	ARID1B	0.0367612	0.26256	0.670206	NOT_DGE	UpReg	ASD_SC	ASD	FMRP	ID								geneM0
Arid2	ARID2	-0.078574	0.00156559	0.0411017	DGE	DownReg			FMRP	ID																														geneM29
Arid3a	ARID3A	-0.026964	0.652797	0.901405	NOT_DGE	DownReg												geneM0
Arid3b	ARID3B	-0.161669	0.360293	0.748816	NOT_DGE	DownReg					SYN					SCZ.DGE_down		geneM0
Arid4a	ARID4A	0.0733097	0.355714	0.746805	NOT_DGE	UpReg															geneM11
Arid4b	ARID4B	-0.0195256	0.649141	0.899689	NOT_DGE	DownReg															geneM11
Arid5a	ARID5A	-0.0525197	0.654368	0.901551	NOT_DGE	DownReg																																										geneM5
Arid5b	ARID5B	0.113316	0.00654982	0.105777	NOT_DGE	UpReg											SCZ.DGE_up																															geneM5
Arih1	ARIH1	-0.0274741	0.2804	0.68525	NOT_DGE	DownReg																																		geneM29
Arih2	ARIH2	-0.0354767	0.374482	0.759024	NOT_DGE	DownReg						ASD.DGE_down				SCZ.DGE_down
Arl1	ARL1	-0.0504554	0.237895	0.646257	NOT_DGE	DownReg													geneM1
Arl10	ARL10	0.0673498	0.532651	0.843649	NOT_DGE	UpReg												geneM0
Arl13b	ARL13B	0.18573	0.0123444	0.156095	NOT_DGE	UpReg				ID																															geneM3
Arl14ep	ARL14EP	0.000927038	0.986902	0.997357	NOT_DGE	UpReg																	geneM13
Arl15	ARL15	0.133135	0.00250753	0.0550047	NOT_DGE	UpReg											SCZ.DGE_up	geneM0
Arl16	ARL16	-0.103804	0.262077	0.669947	NOT_DGE	DownReg												geneM0
Arl2	ARL2	-0.0369276	0.464531	0.812126	NOT_DGE	DownReg									BD.DGE_up		SCZ.DGE_up													geneM2
Arl2bp	ARL2BP	-0.0225377	0.426282	0.79338	NOT_DGE	DownReg					SYN							geneM0
Arl3	ARL3	-0.0418031	0.366708	0.753628	NOT_DGE	DownReg												geneM0
Arl4a	ARL4A	0.101937	0.00454392	0.082596	NOT_DGE	UpReg											SCZ.DGE_up						geneM13
Arl4c	ARL4C	-0.175776	6.26112e-07	8.85624e-05	DGE	DownReg																												geneM23
Arl4d	ARL4D	0.541669	0.0125075	0.156892	NOT_DGE	UpReg								BD.DGE_down		SCZ.DGE_down																geneM21
Arl5a	ARL5A	0.009933	0.631834	0.892416	NOT_DGE	UpReg												geneM0
Arl5b	ARL5B	-0.028466	0.748859	0.93643	NOT_DGE	DownReg																																										geneM5
Arl6	ARL6	-0.034104	0.688317	0.915751	NOT_DGE	DownReg				ID									geneM1
Arl6ip1	ARL6IP1	0.0614552	0.0304195	0.260502	NOT_DGE	UpReg											SCZ.DGE_up						geneM13
Arl6ip4	ARL6IP4	-0.0282009	0.585774	0.872386	NOT_DGE	DownReg																geneM12
Arl6ip5	ARL6IP5	-0.0160567	0.715724	0.924887	NOT_DGE	DownReg
Arl6ip6	ARL6IP6	0.17204	0.0664617	0.376453	NOT_DGE	UpReg																																			geneM3
Arl8a	ARL8A	-0.00469402	0.775012	0.943341	NOT_DGE	DownReg																								geneM2
Arl8b	ARL8B	-0.0257707	0.338557	0.734266	NOT_DGE	DownReg													geneM1
Armc1	ARMC1	-0.0339572	0.293071	0.695187	NOT_DGE	DownReg																								geneM2
Armc10	ARMC10	0.0861822	0.00804443	0.11843	NOT_DGE	UpReg					SYN																			geneM2
Armc2	ARMC2	0.133485	0.217229	0.626757	NOT_DGE	UpReg
Armc5	ARMC5	0.176881	0.131433	0.51103	NOT_DGE	UpReg												geneM0
Armc6	ARMC6	0.057353	0.229917	0.642035	NOT_DGE	UpReg												geneM0
Armc7	ARMC7	0.0638466	0.41308	0.785925	NOT_DGE	UpReg												geneM0
Armc8	ARMC8	-0.0066577	0.787328	0.946441	NOT_DGE	DownReg													geneM1
Armc9	ARMC9	-0.112255	0.0640057	0.371093	NOT_DGE	DownReg													geneM1
Armcx1	ARMCX1	-0.12147	2.09797e-05	0.0016136	DGE	DownReg																				geneM16
Armcx2	ARMCX2	-0.0610087	0.110776	0.475485	NOT_DGE	DownReg																													geneM24
Armcx3	ARMCX3	-0.0846255	0.0391908	0.296424	NOT_DGE	DownReg										SCZ.DGE_down
Armcx4	ARMCX4	-0.0339963	0.436631	0.798749	NOT_DGE	DownReg
Armcx5	ARMCX5	-0.0863083	0.164405	0.565604	NOT_DGE	DownReg						ASD.DGE_down																																			geneM4
Armcx6	ARMCX6	-0.289846	0.0249518	0.232972	NOT_DGE	DownReg												geneM0
Armt1	ARMT1	0.00886267	0.909877	0.9822	NOT_DGE	UpReg
Arnt	ARNT	-0.0692526	0.0425811	0.307514	NOT_DGE	DownReg					SYN							geneM0
Arnt2	ARNT2	-0.0893408	0.00133917	0.0369502	DGE	DownReg	ASD_SC	ASD	FMRP									geneM0
Arntl	ARNTL	-0.000398694	0.992109	0.998355	NOT_DGE	DownReg													geneM1
Arntl2	ARNTL2	0.106808	0.159882	0.560545	NOT_DGE	UpReg										SCZ.DGE_down		geneM0
Arpc1a	ARPC1A	0.0456624	0.0632959	0.369506	NOT_DGE	UpReg					SYN							geneM0
Arpc1b	ARPC1B	0.0349248	0.686778	0.914763	NOT_DGE	UpReg																																											geneM6
Arpc2	ARPC2	0.108432	0.0021756	0.0501228	NOT_DGE	UpReg					SYN							geneM0
Arpc3	ARPC3	-0.0251334	0.594897	0.875168	NOT_DGE	DownReg					SYN					SCZ.DGE_down		geneM0
Arpc4	ARPC4	0.024019	0.341788	0.736819	NOT_DGE	UpReg					SYN							geneM0
Arpc5	ARPC5	0.0991574	0.0619806	0.367582	NOT_DGE	UpReg										SCZ.DGE_down												geneM18
Arpc5l	ARPC5L	-0.00208048	0.963219	0.991702	NOT_DGE	DownReg					SYN
Arpin	ARPIN	-0.0483599	0.473649	0.816887	NOT_DGE	DownReg
Arpin	ARPIN-AP3S2	-0.0483599	0.473649	0.816887	NOT_DGE	DownReg
Arpp19	ARPP19	-0.0436558	0.405084	0.781208	NOT_DGE	DownReg										SCZ.DGE_down			geneM1
Arpp21	ARPP21	0.0815662	0.230469	0.642213	NOT_DGE	UpReg			FMRP
Arrb1	ARRB1	-0.115405	3.74592e-06	0.000400846	DGE	DownReg			FMRP		SYN							geneM0
Arrb2	ARRB2	0.0577697	0.398852	0.777118	NOT_DGE	UpReg												geneM0
Arrdc1	ARRDC1	-0.0380509	0.610824	0.881322	NOT_DGE	DownReg																geneM12
Arrdc2	ARRDC2	0.269562	0.12527	0.500512	NOT_DGE	UpReg																								geneM2
Arrdc3	ARRDC3	0.173163	0.0804694	0.412528	NOT_DGE	UpReg							ASD.DGE_up		BD.DGE_up		SCZ.DGE_up																															geneM5
Arrdc4	ARRDC4	0.0805817	0.208637	0.617179	NOT_DGE	UpReg												geneM0
Arsa	ARSA	0.116056	0.120108	0.491166	NOT_DGE	UpReg				ID																				geneM2
arsb		0.0837198	0.003202	0.0641757	NOT_DGE	UpReg
Arsg	ARSG	-0.232764	0.0811526	0.41404	NOT_DGE	DownReg																																									geneM4
Arsk	ARSK	0.0327399	0.679684	0.912325	NOT_DGE	UpReg														geneM10
Art3	ART3	-0.0209912	0.888228	0.97679	NOT_DGE	DownReg													geneM1
Arv1	ARV1	0.0969865	0.390026	0.770803	NOT_DGE	UpReg
Arvcf	ARVCF	0.00117104	0.9802	0.995815	NOT_DGE	UpReg			FMRP		SYN							geneM0
Arx	ARX	0.112239	0.158001	0.557442	NOT_DGE	UpReg	ASD_SC	ASD		ID																								geneM23
Arxes1	SPCS3	0.023196	0.757197	0.939172	NOT_DGE	UpReg										SCZ.DGE_down			geneM1
Arxes2	SPCS3	0.0207925	0.747945	0.935951	NOT_DGE	UpReg										SCZ.DGE_down			geneM1
As3mt	AS3MT	-0.150848	0.0542373	0.346497	NOT_DGE	DownReg												geneM0
Asah1	ASAH1	-0.00901628	0.705177	0.918881	NOT_DGE	DownReg				ID								geneM0
Asah2	ASAH2	-0.0925225	0.402443	0.77958	NOT_DGE	DownReg									BD.DGE_up			geneM0
Asap1	ASAP1	-0.126535	0.000545691	0.0194385	DGE	DownReg
Asap2	ASAP2	0.0152124	0.802224	0.950138	NOT_DGE	UpReg										SCZ.DGE_down																									geneM3
Asap3	ASAP3	0.209181	0.154478	0.551779	NOT_DGE	UpReg							ASD.DGE_up		BD.DGE_up		SCZ.DGE_up																															geneM5
Asb1	ASB1	0.0318592	0.418757	0.789917	NOT_DGE	UpReg																								geneM2
Asb11	ASB11	-0.0715598	0.635123	0.894155	NOT_DGE	DownReg
Asb13	ASB13	-0.16298	0.00389358	0.0742447	NOT_DGE	DownReg												geneM0
Asb16	ASB16	-0.134706	0.120471	0.491389	NOT_DGE	DownReg												geneM0
Asb3	ASB3	0.0401095	0.688633	0.915751	NOT_DGE	UpReg											SCZ.DGE_up	geneM0
Asb6	ASB6	0.0279258	0.517953	0.835501	NOT_DGE	UpReg									BD.DGE_up			geneM0
Asb7	ASB7	0.0113715	0.881948	0.974949	NOT_DGE	UpReg					SYN																																			geneM34
Asb8	ASB8	0.00615906	0.919283	0.982854	NOT_DGE	UpReg						ASD.DGE_down																																			geneM4
Ascc1	ASCC1	-0.0647604	0.443291	0.803566	NOT_DGE	DownReg																																		geneM29
Ascc2	ASCC2	0.0914531	0.116992	0.486221	NOT_DGE	UpReg																																			geneM3
Ascc3	ASCC3	-0.0400451	0.0651056	0.372993	NOT_DGE	DownReg																																			geneM3
Ascl1	ASCL1	0.189462	0.212984	0.622412	NOT_DGE	UpReg				ID																															geneM3
Asf1a	ASF1A	-0.0101581	0.911228	0.982732	NOT_DGE	DownReg																																			geneM3
Ash1l	ASH1L	0.000335788	0.993307	0.998663	NOT_DGE	UpReg	ASD_SC	ASD	FMRP										geneM1
Ash2l	ASH2L	0.0519853	0.359836	0.748801	NOT_DGE	UpReg						ASD.DGE_down
Asic1	ASIC1	-0.0854839	0.11597	0.484317	NOT_DGE	DownReg										SCZ.DGE_down		geneM0
Asic2	ASIC2	0.0547582	0.48238	0.820778	NOT_DGE	UpReg																				geneM16
Asic4	ASIC4	0.157564	0.271127	0.677776	NOT_DGE	UpReg																												geneM23
Asl	ASL	0.125555	0.0268278	0.242931	NOT_DGE	UpReg				ID																																					geneM4
Asna1	GET3	-0.0545452	0.0740063	0.397348	NOT_DGE	DownReg
Asns	ASNS	-0.0792865	0.0283189	0.250385	NOT_DGE	DownReg				ID									geneM1
Aspa	ASPA	-0.420844	0.00048661	0.0178092	DGE	DownReg				ID						SCZ.DGE_down														geneM2
Asph	ASPH	-0.0483544	0.415946	0.787942	NOT_DGE	DownReg											SCZ.DGE_up																								geneM3
Asphd1	ASPHD1	-0.181948	0.0818677	0.414968	NOT_DGE	DownReg										SCZ.DGE_down		geneM0
Asphd2	ASPHD2	0.0127969	0.733167	0.931328	NOT_DGE	UpReg												geneM0
Aspn	ASPN	0.193165	0.264416	0.671939	NOT_DGE	UpReg								BD.DGE_down		SCZ.DGE_down																						geneM27
Aspscr1	ASPSCR1	0.0238839	0.402414	0.77958	NOT_DGE	UpReg												geneM0
Asrgl1	ASRGL1	-0.0927727	0.0678846	0.381794	NOT_DGE	DownReg																																			geneM3
Ass1	ASS1	0.0560944	0.59078	0.873995	NOT_DGE	UpReg		ASD		ID									geneM1
Aste1	ASTE1	0.0516309	0.645015	0.897624	NOT_DGE	UpReg										SCZ.DGE_down																															geneM4
Astn1	ASTN1	0.106112	0.000395143	0.015466	DGE	UpReg					SYN																														geneM3
Astn2	ASTN2	-0.136805	0.180554	0.585499	NOT_DGE	DownReg	ASD_SC	ASD			SYN																			geneM2
Asxl1	ASXL1	-0.0124852	0.816002	0.956464	NOT_DGE	DownReg				ID								geneM0
Asxl2	ASXL2	0.156412	0.00583887	0.0976266	NOT_DGE	UpReg				ID																															geneM3
Asxl3	ASXL3	0.011559	0.843907	0.965801	NOT_DGE	UpReg	ASD_SC	ASD		ID								geneM0
Atad1	ATAD1	-0.0749358	0.0665867	0.376585	NOT_DGE	DownReg					SYN
Atad2		0.00937012	0.93399	0.984385	NOT_DGE	UpReg
Atad2b	ATAD2B	-0.0190248	0.843581	0.965801	NOT_DGE	DownReg																																			geneM3
Atad3a	ATAD3A	-0.0945016	5.96348e-05	0.003633	DGE	DownReg					SYN				BD.DGE_up									geneM14
Atad5	ATAD5	0.0718245	0.522033	0.83813	NOT_DGE	UpReg																																									geneM4
Atat1	ATAT1	0.00441854	0.943249	0.986549	NOT_DGE	UpReg
Atcay	ATCAY	-0.0351473	0.0664339	0.376453	NOT_DGE	DownReg				ID									geneM1
Ate1	ATE1	-0.0312692	0.211142	0.620643	NOT_DGE	DownReg													geneM1
Atf1	ATF1	-0.13451	0.0789548	0.409619	NOT_DGE	DownReg												geneM0
Atf2	ATF2	-0.0149323	0.470213	0.814662	NOT_DGE	DownReg																					geneM17
Atf4	ATF4	-0.101835	0.00829252	0.120782	NOT_DGE	DownReg																									geneM20
Atf5	ATF5	0.0149403	0.864401	0.971257	NOT_DGE	UpReg												geneM0
Atf6	ATF6	0.0543369	0.380573	0.764626	NOT_DGE	UpReg																									geneM20
Atf6b	ATF6B	0.119413	0.0321118	0.266107	NOT_DGE	UpReg												geneM0
Atf7	ATF7	-0.0177848	0.633245	0.893209	NOT_DGE	DownReg																																		geneM29
Atf7ip	ATF7IP	0.113236	2.50604e-06	0.00028555	DGE	UpReg			FMRP		SYN																														geneM3
Atg10	ATG10	-0.187718	0.0385036	0.294484	NOT_DGE	DownReg																								geneM2
Atg101	ATG101	0.00240452	0.960132	0.990865	NOT_DGE	UpReg
Atg12	ATG12	0.0300755	0.546387	0.850043	NOT_DGE	UpReg												geneM0
Atg13	ATG13	0.0396374	0.306503	0.70709	NOT_DGE	UpReg																								geneM2
Atg14	ATG14	0.0314296	0.563053	0.85969	NOT_DGE	UpReg																																									geneM4
Atg16l1	ATG16L1	-0.049796	0.301072	0.702363	NOT_DGE	DownReg					SYN	ASD.DGE_down				SCZ.DGE_down																				geneM25
Atg16l2	ATG16L2	-0.0254787	0.685175	0.913865	NOT_DGE	DownReg										SCZ.DGE_down																				geneM25
Atg2a	ATG2A	0.0554562	0.333835	0.731406	NOT_DGE	UpReg			FMRP																																						geneM4
Atg2b	ATG2B	-0.0269674	0.564589	0.86085	NOT_DGE	DownReg			FMRP			ASD.DGE_down
Atg3	ATG3	-0.0966654	0.0523807	0.340955	NOT_DGE	DownReg																								geneM2
Atg4a	ATG4A	0.13846	0.210088	0.619244	NOT_DGE	UpReg														geneM10
Atg4b	ATG4B	0.0122994	0.611585	0.882007	NOT_DGE	UpReg											SCZ.DGE_up																		geneM24
Atg4c	ATG4C	-0.0255747	0.589555	0.873995	NOT_DGE	DownReg								BD.DGE_down		SCZ.DGE_down														geneM2
Atg4d	ATG4D	-0.0284636	0.571723	0.865231	NOT_DGE	DownReg												geneM0
Atg5	ATG5	0.100895	0.111142	0.475541	NOT_DGE	UpReg																													geneM24
Atg7	ATG7	-0.0572902	0.303153	0.704199	NOT_DGE	DownReg		ASD											geneM1
Atg9a	ATG9A	0.0325686	0.55532	0.855397	NOT_DGE	UpReg			FMRP										geneM1
Atg9b	ATG9B	-0.257478	0.00912898	0.128298	NOT_DGE	DownReg												geneM0
Athl1		-0.00145521	0.988717	0.997471	NOT_DGE	DownReg
Atic	ATIC	0.0339581	0.616694	0.884584	NOT_DGE	UpReg				ID	SYN
Atl1	ATL1	-0.00939024	0.846037	0.965801	NOT_DGE	DownReg					SYN								geneM1
Atl2	ATL2	-0.000163653	0.99677	0.998994	NOT_DGE	DownReg					SYN												geneM13
Atl3	ATL3	0.00197122	0.97903	0.995614	NOT_DGE	UpReg																																										geneM5
Atm	ATM	0.103959	0.0419192	0.304807	NOT_DGE	UpReg								BD.DGE_down		SCZ.DGE_down														geneM2
Atmin	ATMIN	-0.00420526	0.949222	0.988512	NOT_DGE	DownReg			FMRP							SCZ.DGE_down		geneM0
Atn1	ATN1	0.116632	0.154288	0.551779	NOT_DGE	UpReg			FMRP	ID
Atoh7	ATOH7	0.095157	0.462904	0.811589	NOT_DGE	UpReg								BD.DGE_down		SCZ.DGE_down		geneM0
Atoh8	ATOH8	0.110245	0.335177	0.731729	NOT_DGE	UpReg																																										geneM5
Atox1	ATOX1	0.0175503	0.775784	0.943341	NOT_DGE	UpReg																			geneM15
Atp10a	ATP10A	0.0888151	0.462688	0.811589	NOT_DGE	UpReg	ASD_SC	ASD																													geneM26
Atp10b	ATP10B	0.021094	0.86049	0.970569	NOT_DGE	UpReg						ASD.DGE_down																		geneM2
Atp11a	ATP11A	-0.0317727	0.605145	0.878622	NOT_DGE	DownReg												geneM0
Atp11b	ATP11B	0.163026	0.000914557	0.0286631	DGE	UpReg												geneM0
Atp11c	ATP11C	-0.0515226	0.672159	0.909166	NOT_DGE	DownReg																																											geneM6
Atp13a1	ATP13A1	0.0702253	0.19179	0.598872	NOT_DGE	UpReg					SYN
Atp13a2	ATP13A2	0.0556675	0.080521	0.412528	NOT_DGE	UpReg			FMRP
Atp13a3	ATP13A3	-0.0468667	0.00302412	0.0618187	NOT_DGE	DownReg																									geneM20
Atp13a4	ATP13A4	0.0488152	0.615528	0.883964	NOT_DGE	UpReg																																			geneM3
Atp13a5	ATP13A5	-0.033386	0.616818	0.884584	NOT_DGE	DownReg																																			geneM3
Atp1a1	ATP1A1	0.0601563	0.284684	0.688546	NOT_DGE	UpReg			FMRP		SYN	ASD.DGE_down
Atp1a2	ATP1A2	-0.0744509	0.206605	0.615298	NOT_DGE	DownReg			FMRP	ID	SYN																														geneM3
Atp1a3	ATP1A3	0.0240994	0.613792	0.882777	NOT_DGE	UpReg	ASD_SC	ASD	FMRP		SYN
Atp1b1	ATP1B1	-0.0884326	9.2167e-08	1.69285e-05	DGE	DownReg			FMRP		SYN	ASD.DGE_down				SCZ.DGE_down			geneM1
Atp1b2	ATP1B2	-0.0470166	0.472155	0.815715	NOT_DGE	DownReg					SYN						SCZ.DGE_up																								geneM3
Atp1b3	ATP1B3	-0.0927404	0.196614	0.604954	NOT_DGE	DownReg
Atp2a2	ATP2A2	-0.0909695	0.0131761	0.1615	NOT_DGE	DownReg			FMRP	ID	SYN
Atp2b1	ATP2B1	0.00189021	0.974874	0.994293	NOT_DGE	UpReg					SYN	ASD.DGE_down							geneM1
Atp2b2	ATP2B2	-0.0585447	0.356016	0.746805	NOT_DGE	DownReg	ASD_SC	ASD	FMRP		SYN	ASD.DGE_down				SCZ.DGE_down			geneM1
Atp2b3	ATP2B3	-0.0174638	0.580246	0.869915	NOT_DGE	DownReg					SYN								geneM1
Atp2b4	ATP2B4	0.156882	0.0664717	0.376453	NOT_DGE	UpReg			FMRP		SYN		ASD.DGE_up				SCZ.DGE_up	geneM0
Atp2c1	ATP2C1	-0.00110501	0.968174	0.993317	NOT_DGE	DownReg												geneM0
Atp5a1	ATP5F1A	0.0174644	0.309542	0.710543	NOT_DGE	UpReg
Atp5b	ATP5F1B	-0.0448862	0.0425593	0.307514	NOT_DGE	DownReg
Atp5c1	ATP5F1C	-0.0492362	0.328669	0.728214	NOT_DGE	DownReg
Atp5d	ATP5F1D	-0.0183507	0.570085	0.864199	NOT_DGE	DownReg
Atp5e	ATP5F1E	-0.0876512	0.00669405	0.107122	NOT_DGE	DownReg
Atp5f1	ATP5PB	-0.0794114	0.0403728	0.300017	NOT_DGE	DownReg
Atp5g1		0.0247199	0.376315	0.760635	NOT_DGE	UpReg
Atp5g2		-0.0278739	0.658881	0.903597	NOT_DGE	DownReg
Atp5g3	ATP5MC3	0.0139532	0.702636	0.917838	NOT_DGE	UpReg
Atp5h	ATP5PD	-0.0478335	0.315235	0.716436	NOT_DGE	DownReg
Atp5j	ATP5PF	-0.0532913	0.325031	0.724607	NOT_DGE	DownReg
Atp5j2	ATP5MF	-0.0439601	0.341742	0.736819	NOT_DGE	DownReg
Atp5k	ATP5ME	0.0154666	0.714061	0.92361	NOT_DGE	UpReg
Atp5l	ATP5MG	0.0377505	0.476772	0.817166	NOT_DGE	UpReg
Atp5l	ATP5MGL	0.0377505	0.476772	0.817166	NOT_DGE	UpReg
Atp5o	ATP5PO	-0.052793	0.106369	0.464175	NOT_DGE	DownReg
Atp5s		-0.0751232	0.385058	0.767657	NOT_DGE	DownReg
Atp5sl		-0.0921049	0.132507	0.513263	NOT_DGE	DownReg
Atp6ap1	ATP6AP1	-0.0177235	0.405463	0.781208	NOT_DGE	DownReg
Atp6ap1l	ATP6AP1L	-0.0159566	0.864101	0.971257	NOT_DGE	DownReg												geneM0
Atp6ap2	ATP6AP2	-0.0425087	0.0301971	0.259501	NOT_DGE	DownReg				ID									geneM1
Atp6v0a1	ATP6V0A1	0.0298052	0.255542	0.663523	NOT_DGE	UpReg			FMRP		SYN
Atp6v0a2	ATP6V0A2	-0.0485652	0.0736665	0.397046	NOT_DGE	DownReg				ID																													geneM28
Atp6v0b	ATP6V0B	0.0223739	0.332866	0.731406	NOT_DGE	UpReg												geneM0
Atp6v0c	ATP6V0C	0.0292339	0.241576	0.648908	NOT_DGE	UpReg					SYN
Atp6v0d1	ATP6V0D1	-0.00853378	0.725507	0.928562	NOT_DGE	DownReg			FMRP		SYN
Atp6v0e	ATP6V0E1	0.103041	0.182146	0.587773	NOT_DGE	UpReg							ASD.DGE_up																												geneM3
Atp6v0e2	ATP6V0E2	0.0187314	0.313172	0.715007	NOT_DGE	UpReg																																									geneM4
Atp6v1a	ATP6V1A	-0.050843	0.102344	0.456984	NOT_DGE	DownReg					SYN	ASD.DGE_down							geneM1
Atp6v1b2	ATP6V1B2	0.0123611	0.466885	0.813233	NOT_DGE	UpReg			FMRP	ID	SYN								geneM1
Atp6v1c1	ATP6V1C1	-0.0368384	0.219863	0.629299	NOT_DGE	DownReg					SYN	ASD.DGE_down							geneM1
Atp6v1d	ATP6V1D	-0.0315212	0.34685	0.739322	NOT_DGE	DownReg					SYN
Atp6v1e1	ATP6V1E1	-0.00463476	0.90759	0.981994	NOT_DGE	DownReg					SYN	ASD.DGE_down							geneM1
Atp6v1f	ATP6V1F	-0.020204	0.696882	0.917141	NOT_DGE	DownReg					SYN				BD.DGE_up																														geneM33
Atp6v1g1	ATP6V1G1	-0.0254818	0.551829	0.854041	NOT_DGE	DownReg					SYN						SCZ.DGE_up	geneM0
Atp6v1g2	ATP6V1G2	-0.0235633	0.295488	0.697138	NOT_DGE	DownReg					SYN				BD.DGE_up				geneM1
Atp6v1h	ATP6V1H	-0.0199298	0.60865	0.880332	NOT_DGE	DownReg					SYN				BD.DGE_up		SCZ.DGE_up
Atp7a	ATP7A	-0.236084	0.00549697	0.0931253	NOT_DGE	DownReg				ID																				geneM2
Atp8a1	ATP8A1	0.012313	0.802577	0.950212	NOT_DGE	UpReg		ASD			SYN																			geneM2
Atp8a2	ATP8A2	0.0305421	0.228704	0.640016	NOT_DGE	UpReg				ID	SYN								geneM1
Atp8b2	ATP8B2	-0.0717587	0.220008	0.629397	NOT_DGE	DownReg												geneM0
Atp9a	ATP9A	0.0726346	0.0420905	0.305551	NOT_DGE	UpReg			FMRP										geneM1
Atp9b	ATP9B	0.0355349	0.25271	0.661225	NOT_DGE	UpReg											SCZ.DGE_up	geneM0
Atpaf1	ATPAF1	-0.0914961	0.0919914	0.435905	NOT_DGE	DownReg													geneM1
Atpaf2	ATPAF2	-0.0328095	0.425311	0.792412	NOT_DGE	DownReg				ID																																geneM30
Atpif1	ATP5IF1	-0.0149426	0.841705	0.965801	NOT_DGE	DownReg
Atr	ATR	0.104668	0.0735375	0.397046	NOT_DGE	UpReg				ID
Atraid	ATRAID	-0.00181868	0.976038	0.994293	NOT_DGE	DownReg																								geneM2
Atrn	ATRN	0.00931678	0.587367	0.872964	NOT_DGE	UpReg						ASD.DGE_down							geneM1
Atrnl1	ATRNL1	-0.0660923	0.0936129	0.438189	NOT_DGE	DownReg		ASD											geneM1
Atrx	ATRX	-0.0354533	0.271777	0.677997	NOT_DGE	DownReg	ASD_SC	ASD		ID	SYN										geneM11
Atxn1	ATXN1	0.094178	0.189081	0.595204	NOT_DGE	UpReg			FMRP									geneM0
Atxn10	ATXN10	0.0220055	0.439572	0.800678	NOT_DGE	UpReg					SYN
Atxn1l	ATXN1L	0.0811865	0.104188	0.459876	NOT_DGE	UpReg																																									geneM4
Atxn2	ATXN2	-0.0570479	0.266325	0.672562	NOT_DGE	DownReg
Atxn2l	ATXN2L	0.0308814	0.626543	0.889711	NOT_DGE	UpReg
Atxn3	ATXN3L	-0.0828422	0.265855	0.672206	NOT_DGE	DownReg
Atxn7	ATXN7	0.00421914	0.954808	0.989749	NOT_DGE	UpReg		ASD										geneM0
Atxn7l1	ATXN7L1	-0.00836469	0.86981	0.971579	NOT_DGE	DownReg
Atxn7l2	ATXN7L2	-0.0282448	0.775717	0.943341	NOT_DGE	DownReg																														geneM25
Atxn7l3	ATXN7L3	0.0236632	0.394322	0.774787	NOT_DGE	UpReg																geneM12
Atxn7l3b	ATXN7L3B	-0.0188627	0.566768	0.861919	NOT_DGE	DownReg									BD.DGE_up
Auh	AUH	-0.090655	0.0721011	0.394209	NOT_DGE	DownReg				ID	SYN								geneM1
Aup1	AUP1	0.0558579	0.171513	0.572245	NOT_DGE	UpReg												geneM0
Aurkaip1	AURKAIP1	-0.0152989	0.796856	0.947509	NOT_DGE	DownReg												geneM0
Auts2	AUTS2	-0.0170017	0.780346	0.944283	NOT_DGE	DownReg	ASD_SC	ASD	FMRP	ID																															geneM3
Aven	AVEN	0.0429565	0.514261	0.834207	NOT_DGE	UpReg										SCZ.DGE_down		geneM0
Avl9	AVL9	0.0660302	0.00935613	0.130392	NOT_DGE	UpReg																				geneM16
Avpi1	AVPI1	0.0208286	0.730608	0.9301	NOT_DGE	UpReg					SYN				BD.DGE_up		SCZ.DGE_up		geneM1
AW011738		0.0562262	0.657883	0.903537	NOT_DGE	UpReg
Axin1	AXIN1	-0.00215604	0.963706	0.991801	NOT_DGE	DownReg																		geneM14
Axin2	AXIN2	-0.0547042	0.570782	0.864392	NOT_DGE	DownReg																																			geneM3
Axl	AXL	0.0573003	0.373603	0.759024	NOT_DGE	UpReg											SCZ.DGE_up																								geneM3
Azi2	AZI2	-0.0502263	0.0395263	0.296683	NOT_DGE	DownReg					SYN							geneM0
Azin1	AZIN1	0.00527801	0.901555	0.980737	NOT_DGE	UpReg										SCZ.DGE_down		geneM0
Azin2	AZIN2	-0.052756	0.0598833	0.362658	NOT_DGE	DownReg
B2m	B2M	-0.07605	0.333187	0.731406	NOT_DGE	DownReg																																											geneM6
B3galnt1	B3GALNT1	-0.028617	0.249535	0.657274	NOT_DGE	DownReg																				geneM16
B3galnt2	B3GALNT2	-0.0426411	0.547253	0.850569	NOT_DGE	DownReg				ID								geneM0
B3galt1	B3GALT1	-0.0914672	0.040267	0.299592	NOT_DGE	DownReg											SCZ.DGE_up																								geneM3
B3galt2	B3GALT2	-0.0217924	0.82602	0.960362	NOT_DGE	DownReg										SCZ.DGE_down														geneM2
B3galt4	B3GALT4	-0.0681003	0.63391	0.893596	NOT_DGE	DownReg										SCZ.DGE_down																															geneM4
B3galt5	B3GALT5	-0.0565774	0.722607	0.927458	NOT_DGE	DownReg												geneM0
B3galt6	B3GALT6	0.0359432	0.654498	0.901629	NOT_DGE	UpReg				ID						SCZ.DGE_down								geneM14
B3gat1	B3GAT1	0.0565722	0.0123138	0.155914	NOT_DGE	UpReg			FMRP																					geneM2
B3gat2	B3GAT2	0.139436	0.0404185	0.300175	NOT_DGE	UpReg																																			geneM3
B3gat3	B3GAT3	0.000857328	0.984728	0.996809	NOT_DGE	UpReg					SYN							geneM0
B3glct	B3GLCT	-5.55246e-05	0.999514	0.999676	NOT_DGE	DownReg
B3gnt2	B3GNT2	0.318993	0.00634784	0.10374	NOT_DGE	UpReg												geneM0
B3gnt9	B3GNT9	-0.274165	0.000183635	0.00879303	DGE	DownReg											SCZ.DGE_up													geneM2
B3gntl1	B3GNTL1	0.0751632	0.27709	0.682633	NOT_DGE	UpReg
B430305J03Rik		0.0782727	0.674776	0.910482	NOT_DGE	UpReg
B4galnt1	B4GALNT1	-0.00685997	0.870617	0.971813	NOT_DGE	DownReg				ID									geneM1
B4galnt4	B4GALNT4	-0.000255408	0.992376	0.998355	NOT_DGE	DownReg																geneM12
B4galt1	B4GALT1	0.0292979	0.78234	0.944283	NOT_DGE	UpReg				ID																																						geneM5
B4galt2	B4GALT2	0.109494	0.125909	0.501923	NOT_DGE	UpReg												geneM0
B4galt3	B4GALT3	0.0564313	0.538013	0.845544	NOT_DGE	UpReg														geneM10
B4galt4	B4GALT4	0.0451054	0.502754	0.831844	NOT_DGE	UpReg											SCZ.DGE_up																								geneM3
B4galt5	B4GALT5	-0.0159836	0.692954	0.916604	NOT_DGE	DownReg												geneM0
B4galt6	B4GALT6	0.014472	0.403981	0.780976	NOT_DGE	UpReg													geneM1
B4galt7	B4GALT7	-0.0129779	0.854737	0.968569	NOT_DGE	DownReg				ID								geneM0
B4gat1	B4GAT1	-0.03534	0.441122	0.801957	NOT_DGE	DownReg									BD.DGE_up		SCZ.DGE_up
B9d1	B9D1	0.131168	0.0355013	0.282222	NOT_DGE	UpReg																																									geneM4
B9d2	B9D2	-0.0353094	0.63915	0.895224	NOT_DGE	DownReg												geneM0
Baalc	BAALC	-0.0320244	0.29004	0.692192	NOT_DGE	DownReg																																			geneM3
Babam1	BABAM1	-0.0548181	0.0658656	0.375249	NOT_DGE	DownReg
Bace1	BACE1	0.00419047	0.908835	0.981994	NOT_DGE	UpReg																								geneM2
Bace2	BACE2	-0.0337681	0.812777	0.955076	NOT_DGE	DownReg							ASD.DGE_up																																			geneM5
Bach1	BACH1	0.041061	0.553195	0.854048	NOT_DGE	UpReg																																											geneM6
Bach2	BACH2	-0.175316	0.164088	0.565241	NOT_DGE	DownReg																						geneM18
Bad	BAD	-0.0290549	0.340105	0.735429	NOT_DGE	DownReg					SYN					SCZ.DGE_down						geneM12
Bag1	BAG1	-0.0718045	0.0493413	0.331981	NOT_DGE	DownReg												geneM0
Bag2	BAG2	0.295926	0.0017457	0.0439317	DGE	UpReg					SYN									geneM10
Bag3	BAG3	0.12273	0.21911	0.628964	NOT_DGE	UpReg					SYN		ASD.DGE_up				SCZ.DGE_up																															geneM5
Bag4	BAG4	0.0203376	0.719406	0.926047	NOT_DGE	UpReg													geneM1
Bag5	BAG5	0.0158113	0.76247	0.940932	NOT_DGE	UpReg					SYN							geneM0
Bag6	BAG6	0.0548466	0.191407	0.598691	NOT_DGE	UpReg
Bahcc1	BAHCC1	0.0396969	0.558184	0.857274	NOT_DGE	UpReg
Bahd1	BAHD1	0.0625236	0.447671	0.805103	NOT_DGE	UpReg												geneM0
Baiap2	BAIAP2	0.0294612	0.505805	0.832902	NOT_DGE	UpReg		ASD			SYN								geneM1
Bak1	BAK1	-0.037559	0.683192	0.913049	NOT_DGE	DownReg												geneM0
Bambi	BAMBI	0.121156	0.541841	0.847728	NOT_DGE	UpReg																								geneM2
Banf1	BANF1	0.0216496	0.57299	0.866029	NOT_DGE	UpReg					SYN							geneM0
Banp	BANP	-0.14186	0.0736919	0.397046	NOT_DGE	DownReg														geneM10
Bap1	BAP1	-0.0291708	0.236818	0.645062	NOT_DGE	DownReg			FMRP													geneM12
Barx2	BARX2	-0.0398191	0.811022	0.954243	NOT_DGE	DownReg												geneM0
Basp1	BASP1	-0.0320001	0.555705	0.855668	NOT_DGE	DownReg					SYN															geneM16
Bax	BAX	-0.0381296	0.220253	0.629556	NOT_DGE	DownReg												geneM0
Baz1a	BAZ1A	0.0207402	0.912803	0.982854	NOT_DGE	UpReg							ASD.DGE_up																																			geneM5
Baz1b	BAZ1B	0.00535886	0.882092	0.974949	NOT_DGE	UpReg					SYN										geneM11
Baz2a	BAZ2A	-0.067165	0.121088	0.492534	NOT_DGE	DownReg			FMRP
Baz2b	BAZ2B	-0.0361263	0.612723	0.882375	NOT_DGE	DownReg																																				geneM30
Bbip1		-0.124608	0.000587305	0.0204163	DGE	DownReg
Bbs1	BBS1	0.0214389	0.634916	0.893989	NOT_DGE	UpReg				ID													geneM13
Bbs10	BBS10	-0.160729	0.146714	0.541642	NOT_DGE	DownReg				ID																																geneM30
Bbs12	BBS12	0.309461	0.0229712	0.222235	NOT_DGE	UpReg				ID																										geneM25
Bbs2	BBS2	-0.00752307	0.883572	0.975528	NOT_DGE	DownReg				ID							SCZ.DGE_up																								geneM3
Bbs4	BBS4	-0.0449648	0.289924	0.692192	NOT_DGE	DownReg		ASD		ID																																					geneM4
Bbs5	BBS5	-0.097699	0.210498	0.620154	NOT_DGE	DownReg				ID								geneM0
Bbs7	BBS7	-0.0528029	0.524216	0.839943	NOT_DGE	DownReg				ID		ASD.DGE_down				SCZ.DGE_down			geneM1
Bbs9	BBS9	0.199371	0.0030557	0.0622574	NOT_DGE	UpReg				ID								geneM0
Bbx	BBX	0.0566977	0.157072	0.556238	NOT_DGE	UpReg																								geneM2
BC003965	C16orf91	-0.0241024	0.584415	0.871946	NOT_DGE	DownReg												geneM0
BC031181	C18orf32	0.00338865	0.897334	0.978611	NOT_DGE	UpReg												geneM0
Bcam	BCAM	-0.01506	0.876474	0.97384	NOT_DGE	DownReg																																			geneM3
Bcan	BCAN	-0.0217961	0.760285	0.940205	NOT_DGE	DownReg			FMRP		SYN																														geneM3
Bcap29	BCAP29	-0.152241	0.0597764	0.36244	NOT_DGE	DownReg										SCZ.DGE_down			geneM1
Bcap31	BCAP31	-0.0751443	0.0496739	0.333275	NOT_DGE	DownReg				ID								geneM0
Bcar1	BCAR1	-0.0207784	0.790775	0.946441	NOT_DGE	DownReg																								geneM2
Bcar3	BCAR3	-0.228699	0.0244354	0.230295	NOT_DGE	DownReg							ASD.DGE_up				SCZ.DGE_up																								geneM3
Bcas1	BCAS1	-0.1539	0.314032	0.71567	NOT_DGE	DownReg		ASD			SYN					SCZ.DGE_down														geneM2
Bcas2	BCAS2	0.00340399	0.951004	0.988512	NOT_DGE	UpReg												geneM0
Bcas3	BCAS3	0.0807567	0.00235588	0.0529042	NOT_DGE	UpReg																								geneM2
Bcat1	BCAT1	-0.0236173	0.704707	0.918463	NOT_DGE	DownReg												geneM0
Bcat2	BCAT2	0.0439707	0.694456	0.916604	NOT_DGE	UpReg											SCZ.DGE_up																									geneM30
Bccip	BCCIP	-0.072436	0.0877869	0.426592	NOT_DGE	DownReg							ASD.DGE_up				SCZ.DGE_up			geneM10
Bcdin3d	BCDIN3D	-0.0230619	0.63479	0.893989	NOT_DGE	DownReg												geneM0
Bche	BCHE	-0.470702	0.0171469	0.188233	NOT_DGE	DownReg										SCZ.DGE_down																									geneM3
Bckdha	BCKDHA	0.0226603	0.687238	0.914979	NOT_DGE	UpReg				ID							SCZ.DGE_up																								geneM3
Bckdhb	BCKDHB	-0.12698	0.051558	0.338385	NOT_DGE	DownReg				ID							SCZ.DGE_up																								geneM3
Bckdk	BCKDK	0.0322296	0.577237	0.868074	NOT_DGE	UpReg	ASD_SC	ASD			SYN																			geneM2
Bcl10	BCL10	0.0889991	0.171125	0.57209	NOT_DGE	UpReg																																			geneM3
Bcl11a	BCL11A	0.0474057	0.360421	0.748822	NOT_DGE	UpReg	ASD_SC	ASD		ID		ASD.DGE_down				SCZ.DGE_down		geneM0
Bcl11b	BCL11B	0.0922037	0.301157	0.702363	NOT_DGE	UpReg												geneM0
Bcl2	BCL2	-0.0610159	0.199154	0.608266	NOT_DGE	DownReg		ASD									SCZ.DGE_up																								geneM3
Bcl2l1	BCL2L1	0.112643	0.0255647	0.236363	NOT_DGE	UpReg																								geneM2
Bcl2l11	BCL2L11	0.130782	0.509608	0.833387	NOT_DGE	UpReg											SCZ.DGE_up																																geneM6
Bcl2l13	BCL2L13	0.079087	0.0996645	0.450315	NOT_DGE	UpReg												geneM0
Bcl2l2	BCL2L2	-0.0279751	0.416036	0.787942	NOT_DGE	DownReg													geneM1
Bcl6	BCL6	0.0908918	0.286569	0.68958	NOT_DGE	UpReg											SCZ.DGE_up																															geneM5
Bcl6b	BCL6B	-0.162313	0.358881	0.748801	NOT_DGE	DownReg																																										geneM5
Bcl7a	BCL7A	0.0320366	0.418901	0.789917	NOT_DGE	UpReg									BD.DGE_up								geneM13
Bcl7b	BCL7B	-0.00402548	0.929575	0.983117	NOT_DGE	DownReg												geneM0
Bcl7c	BCL7C	-0.0229044	0.737093	0.933115	NOT_DGE	DownReg										SCZ.DGE_down																									geneM3
Bcl9	BCL9	0.0623723	0.193742	0.601943	NOT_DGE	UpReg
Bcl9l	BCL9L	0.0440443	0.576088	0.867623	NOT_DGE	UpReg			FMRP									geneM0
Bclaf1	BCLAF1	-0.0356958	0.398467	0.776983	NOT_DGE	DownReg																									geneM20
Bcor	BCOR	-0.203037	0.177618	0.581167	NOT_DGE	DownReg				ID								geneM0
Bcorl1	BCORL1	0.0704848	0.359741	0.748801	NOT_DGE	UpReg				ID
Bcr	BCR	0.0867606	0.0900455	0.431839	NOT_DGE	UpReg			FMRP		SYN																														geneM3
Bcs1l	BCS1L	0.0501364	0.480833	0.81966	NOT_DGE	UpReg				ID																							geneM22
Bdh1	BDH1	0.0324603	0.667923	0.908416	NOT_DGE	UpReg					SYN
Bdnf	BDNF	-0.0973103	0.437131	0.799188	NOT_DGE	DownReg		ASD								SCZ.DGE_down																geneM21
Bdp1	BDP1	-0.0372324	0.506456	0.832902	NOT_DGE	DownReg															geneM11
Bean1	BEAN1	0.0681347	0.482044	0.82047	NOT_DGE	UpReg												geneM0
Becn1	BECN1	-0.00579807	0.809659	0.953461	NOT_DGE	DownReg						ASD.DGE_down				SCZ.DGE_down
Begain	BEGAIN	0.108751	0.0424109	0.306887	NOT_DGE	UpReg					SYN											geneM12
Bend3	BEND3	0.127655	0.141973	0.53261	NOT_DGE	UpReg																									geneM20
Bend4	BEND4	0.201236	0.0570541	0.353885	NOT_DGE	UpReg														geneM10
Bend5	BEND5	-0.20661	8.40456e-06	0.000754938	DGE	DownReg													geneM1
Bend6	BEND6	-0.0508168	0.431762	0.796292	NOT_DGE	DownReg										SCZ.DGE_down			geneM1
Bend7		0.130334	0.257024	0.664761	NOT_DGE	UpReg
Bet1		0.0395432	0.651107	0.901029	NOT_DGE	UpReg
Bet1l	BET1L	-0.0285315	0.70284	0.917838	NOT_DGE	DownReg											SCZ.DGE_up		geneM1
Bex1	BEX1	0.0297692	0.527011	0.841492	NOT_DGE	UpReg
Bex1	BEX2	0.0297692	0.527011	0.841492	NOT_DGE	UpReg									BD.DGE_up
Bex2	BEX1	-0.000127182	0.997117	0.999147	NOT_DGE	DownReg
Bex2	BEX2	-0.000127182	0.997117	0.999147	NOT_DGE	DownReg									BD.DGE_up
Bex4	BEX4	0.101207	0.164828	0.566428	NOT_DGE	UpReg
Bfar	BFAR	-0.00729998	0.918686	0.982854	NOT_DGE	DownReg												geneM0
Bfsp1	BFSP1	-0.0148963	0.914833	0.982854	NOT_DGE	DownReg																																									geneM4
Bfsp2	BFSP2	0.096245	0.548088	0.851076	NOT_DGE	UpReg
Bgn	BGN	0.129281	0.187052	0.59408	NOT_DGE	UpReg																																										geneM5
Bhlhb9	BHLHB9	-0.065027	0.0731748	0.39704	NOT_DGE	DownReg																	geneM13
Bhlhe22	BHLHE22	0.393191	1.38247e-11	6.80508e-09	DGE	UpReg												geneM0
Bhlhe40	BHLHE40	0.0190973	0.917583	0.982854	NOT_DGE	UpReg											SCZ.DGE_up		geneM1
Bhlhe41	BHLHE41	-0.175422	0.0602231	0.363287	NOT_DGE	DownReg																																											geneM6
Bicc1	BICC1	-0.0546033	0.436867	0.798942	NOT_DGE	DownReg																																			geneM3
Bicd1	BICD1	-0.0279257	0.644069	0.897076	NOT_DGE	DownReg																								geneM2
Bicd2	BICD2	-0.0341419	0.404742	0.781208	NOT_DGE	DownReg												geneM0
Bicdl1	BICDL1	0.0628482	0.271023	0.677776	NOT_DGE	UpReg										SCZ.DGE_down
Bicral	BICRAL	0.0223096	0.262424	0.670137	NOT_DGE	UpReg
Bid	BID	-0.091979	0.345475	0.739104	NOT_DGE	DownReg												geneM0
Bin1	BIN1	0.0145517	0.639664	0.895224	NOT_DGE	UpReg		ASD			SYN																			geneM2
Bin2	BIN2	0.0313029	0.795376	0.947447	NOT_DGE	UpReg								BD.DGE_down		SCZ.DGE_down																																	geneM6
Bin3	BIN3	-0.00237766	0.972957	0.994293	NOT_DGE	DownReg												geneM0
Birc2	BIRC2	0.0150601	0.746473	0.935275	NOT_DGE	UpReg												geneM0
Birc6	BIRC6	0.0416538	0.428359	0.795082	NOT_DGE	UpReg		ASD	FMRP		SYN					SCZ.DGE_down								geneM14
Bivm	BIVM	-0.0214778	0.453892	0.807958	NOT_DGE	DownReg
Bivm	BIVM-ERCC5	-0.0214778	0.453892	0.807958	NOT_DGE	DownReg												geneM0
Blcap	BLCAP	0.0730631	0.237271	0.64513	NOT_DGE	UpReg																	geneM13
Blm	BLM	0.00778508	0.924459	0.982854	NOT_DGE	UpReg				ID								geneM0
Blmh	BLMH	-0.0551855	0.211709	0.621344	NOT_DGE	DownReg																							geneM19
Blnk	BLNK	-0.324448	0.0441064	0.313742	NOT_DGE	DownReg					SYN			BD.DGE_down		SCZ.DGE_down																																	geneM6
Bloc1s1	BLOC1S1	-0.0618072	0.5024	0.831844	NOT_DGE	DownReg										SCZ.DGE_down																													geneM33
Bloc1s2	BLOC1S2	-0.108069	0.0178013	0.192462	NOT_DGE	DownReg
Bloc1s3	BLOC1S3	-0.0185746	0.860018	0.970569	NOT_DGE	DownReg												geneM0
Bloc1s4	BLOC1S4	-0.0899139	0.269559	0.676563	NOT_DGE	DownReg												geneM0
Bloc1s5	BLOC1S5	0.00851623	0.915404	0.982854	NOT_DGE	UpReg												geneM0
Bloc1s5	BLOC1S5-TXNDC5	0.00851623	0.915404	0.982854	NOT_DGE	UpReg
Bloc1s6	BLOC1S6	-0.0528758	0.356174	0.746805	NOT_DGE	DownReg												geneM0
Blvra	BLVRA	-0.0348041	0.692619	0.916401	NOT_DGE	DownReg						ASD.DGE_down			BD.DGE_up		SCZ.DGE_up		geneM1
Blvrb	BLVRB	-0.0670361	0.512749	0.833939	NOT_DGE	DownReg					SYN		ASD.DGE_up		BD.DGE_up		SCZ.DGE_up	geneM0
Blzf1	BLZF1	-0.0572573	0.441919	0.802103	NOT_DGE	DownReg												geneM0
Bmi1	BMI1	-0.0794019	0.0242661	0.229695	NOT_DGE	DownReg												geneM0
Bmi1	COMMD3-BMI1	-0.0794019	0.0242661	0.229695	NOT_DGE	DownReg																								geneM2
Bmp1	BMP1	-0.0358321	0.502493	0.831844	NOT_DGE	DownReg																																				geneM30
Bmp2	BMP2	0.178379	0.0954187	0.442452	NOT_DGE	UpReg																																										geneM5
Bmp2k	BMP2K	0.0223817	0.672668	0.909363	NOT_DGE	UpReg																																			geneM3
Bmp3	BMP3	0.00998929	0.948494	0.988512	NOT_DGE	UpReg												geneM0
Bmp4	BMP4	-0.18157	0.27634	0.682037	NOT_DGE	DownReg												geneM0
Bmp6	BMP6	0.143094	0.499937	0.831004	NOT_DGE	UpReg																																geneM27
Bmp7	BMP7	0.225091	0.235406	0.644473	NOT_DGE	UpReg																																			geneM3
Bmper	BMPER	0.0333599	0.431764	0.796292	NOT_DGE	UpReg													geneM1
Bmpr1a	BMPR1A	-0.00142022	0.943509	0.986549	NOT_DGE	DownReg											SCZ.DGE_up																								geneM3
Bmpr1b	BMPR1B	-0.0357777	0.70742	0.92005	NOT_DGE	DownReg											SCZ.DGE_up																								geneM3
Bmpr2	BMPR2	0.0151122	0.631856	0.892416	NOT_DGE	UpReg			FMRP
Bms1	BMS1	0.0102081	0.671698	0.909041	NOT_DGE	UpReg
Bmyc	MYC	-0.0460252	0.238521	0.646352	NOT_DGE	DownReg																																										geneM5
Bnip1	BNIP1	0.0321935	0.601332	0.877712	NOT_DGE	UpReg												geneM0
Bnip2	BNIP2	0.0647105	0.206129	0.615298	NOT_DGE	UpReg							ASD.DGE_up																												geneM3
Bnip3	BNIP3	-0.0757681	0.0886059	0.428284	NOT_DGE	DownReg												geneM0
Bnip3l	BNIP3L	-0.0345726	0.147439	0.54234	NOT_DGE	DownReg																								geneM2
Boc	BOC	0.133555	0.168814	0.569425	NOT_DGE	UpReg											SCZ.DGE_up																								geneM3
Bod1	BOD1	-0.0287082	0.496672	0.828865	NOT_DGE	DownReg											SCZ.DGE_up	geneM0
Bod1	BOD1L2	-0.0287082	0.496672	0.828865	NOT_DGE	DownReg
Bod1l	BOD1L1	0.0470096	0.249929	0.657864	NOT_DGE	UpReg															geneM11
Bok	BOK	-0.219988	0.0625537	0.368368	NOT_DGE	DownReg																								geneM2
Bola1	BOLA1	-0.0842537	0.478236	0.817613	NOT_DGE	DownReg												geneM0
Bola2	BOLA2	-0.0382195	0.187152	0.59408	NOT_DGE	DownReg												geneM0
Bola2	BOLA2B	-0.0382195	0.187152	0.59408	NOT_DGE	DownReg																			geneM15
Bola3	BOLA3	-0.0387446	0.643105	0.896577	NOT_DGE	DownReg
Bop1	BOP1	0.0453981	0.320467	0.721623	NOT_DGE	UpReg																		geneM14
Bora	BORA	-0.0817437	0.533759	0.843649	NOT_DGE	DownReg												geneM0
Borcs5	BORCS5	0.0274447	0.582057	0.870538	NOT_DGE	UpReg
Borcs6	BORCS6	0.0451498	0.53143	0.843474	NOT_DGE	UpReg
Borcs7	BORCS7	-0.131602	0.0265881	0.241828	NOT_DGE	DownReg
Borcs7	BORCS7-ASMT	-0.131602	0.0265881	0.241828	NOT_DGE	DownReg
Borcs8	BORCS8	-0.0253465	0.703358	0.917872	NOT_DGE	DownReg
Borcs8	BORCS8-MEF2B	-0.0253465	0.703358	0.917872	NOT_DGE	DownReg
Bpgm	BPGM	0.00232951	0.949229	0.988512	NOT_DGE	UpReg												geneM0
Bphl	BPHL	-0.0716065	0.277904	0.683439	NOT_DGE	DownReg												geneM0
Bpnt1	BPNT1	0.0158056	0.512481	0.833939	NOT_DGE	UpReg												geneM0
Bptf	BPTF	0.0616127	0.00262518	0.056478	NOT_DGE	UpReg			FMRP												geneM11
Braf	BRAF	-0.0137538	0.561053	0.858274	NOT_DGE	DownReg	ASD_SC	ASD		ID		ASD.DGE_down							geneM1
Brap	BRAP	0.0318554	0.411622	0.785379	NOT_DGE	UpReg												geneM0
Brat1	BRAT1	0.0469458	0.169745	0.570067	NOT_DGE	UpReg				ID														geneM14
Brcc3	BRCC3	-0.0498862	0.50622	0.832902	NOT_DGE	DownReg												geneM0
Brd1	BRD1	0.0348354	0.0486362	0.330126	NOT_DGE	UpReg																		geneM14
Brd2	BRD2	0.000672147	0.988036	0.997471	NOT_DGE	UpReg										SCZ.DGE_down
Brd3	BRD3	0.0310548	0.380996	0.765039	NOT_DGE	UpReg																								geneM2
Brd4	BRD4	0.0786776	0.0446825	0.316195	NOT_DGE	UpReg			FMRP
Brd7	BRD7	-0.00143095	0.970882	0.993996	NOT_DGE	DownReg										SCZ.DGE_down														geneM2
Brd8	BRD8	0.0365358	0.157806	0.557419	NOT_DGE	UpReg
Brd9	BRD9	-0.133932	0.0739545	0.397338	NOT_DGE	DownReg												geneM0
Brdt	BRDT	-0.0932195	0.184087	0.591011	NOT_DGE	DownReg
Bre		-0.00457882	0.923181	0.982854	NOT_DGE	DownReg
Brf1	BRF1	0.0800011	0.0584108	0.358415	NOT_DGE	UpReg				ID														geneM14
Brf2	BRF2	0.168268	0.0206552	0.208689	NOT_DGE	UpReg									BD.DGE_up			geneM0
Bri3	BRI3	0.15924	0.000656625	0.0224456	DGE	UpReg												geneM0
Bri3bp	BRI3BP	0.0220654	0.274919	0.679787	NOT_DGE	UpReg												geneM0
Brinp1	BRINP1	-0.00561715	0.916799	0.982854	NOT_DGE	DownReg		ASD										geneM0
Brinp2	BRINP2	0.0628004	0.0696151	0.387267	NOT_DGE	UpReg																																			geneM3
Brinp3	BRINP3	-0.0777513	0.482535	0.820778	NOT_DGE	DownReg																																			geneM3
Brix1	BRIX1	-0.039742	0.300811	0.702292	NOT_DGE	DownReg																									geneM20
Brk1	BRK1	-0.015959	0.675653	0.910846	NOT_DGE	DownReg												geneM0
Brms1	BRMS1	-0.0623592	0.208438	0.617179	NOT_DGE	DownReg												geneM0
Brms1l	BRMS1L	0.0160535	0.701589	0.917469	NOT_DGE	UpReg
Brox	BROX	0.0161634	0.464286	0.812126	NOT_DGE	UpReg								BD.DGE_down																											geneM3
Brpf1	BRPF1	0.13955	0.00267065	0.056665	NOT_DGE	UpReg							ASD.DGE_up					geneM0
Brpf3	BRPF3	0.0592975	0.162201	0.563621	NOT_DGE	UpReg
Brsk1	BRSK1	0.0335448	0.508235	0.833113	NOT_DGE	UpReg			FMRP		SYN	ASD.DGE_down				SCZ.DGE_down						geneM12
Brsk2	BRSK2	-0.0249151	0.539446	0.846506	NOT_DGE	DownReg			FMRP		SYN											geneM12
Brwd1	BRWD1	0.0149153	0.17159	0.572245	NOT_DGE	UpReg													geneM1
Brwd3	BRWD3	0.0738013	0.127296	0.504206	NOT_DGE	UpReg				ID								geneM0
Bscl2	BSCL2	0.00459932	0.924794	0.982854	NOT_DGE	UpReg				ID									geneM1
Bsdc1	BSDC1	0.017586	0.428911	0.795506	NOT_DGE	UpReg												geneM0
Bsg	BSG	-0.039772	0.0615808	0.366625	NOT_DGE	DownReg					SYN						SCZ.DGE_up																								geneM3
Bsn	BSN	0.0370043	0.501348	0.83133	NOT_DGE	UpReg			FMRP		SYN					SCZ.DGE_down			geneM1
Btaf1	BTAF1	0.114067	0.336297	0.732662	NOT_DGE	UpReg		ASD																							geneM20
Btbd1	BTBD1	0.0051867	0.857108	0.969347	NOT_DGE	UpReg												geneM0
Btbd10	BTBD10	0.131264	0.000881734	0.0279655	DGE	UpReg													geneM1
Btbd11	BTBD11	-0.0714756	0.126042	0.502128	NOT_DGE	DownReg																												geneM23
Btbd17	BTBD17	0.0240548	0.817626	0.956981	NOT_DGE	UpReg					SYN																														geneM3
Btbd19	BTBD19	0.0763156	0.455368	0.808474	NOT_DGE	UpReg												geneM0
Btbd2	BTBD2	0.122738	0.00291471	0.0603845	NOT_DGE	UpReg																geneM12
Btbd3	BTBD3	-0.073942	0.0606753	0.364779	NOT_DGE	DownReg													geneM1
Btbd6	BTBD6	-0.0366261	0.376423	0.760635	NOT_DGE	DownReg																geneM12
Btbd7	BTBD7	0.0207185	0.727702	0.928912	NOT_DGE	UpReg																																			geneM3
Btbd8	BTBD8	-0.113526	0.0908307	0.433746	NOT_DGE	DownReg												geneM0
Btbd9	BTBD9	0.244496	0.000555864	0.0195605	DGE	UpReg																	geneM13
Btd	BTD	0.0501689	0.613073	0.882601	NOT_DGE	UpReg				ID																				geneM2
Btf3	BTF3	-0.0486042	0.321354	0.722511	NOT_DGE	DownReg
Btf3l4	BTF3L4	-0.0368971	0.437756	0.79925	NOT_DGE	DownReg						ASD.DGE_down				SCZ.DGE_down
Btg1		0.126172	0.188925	0.595062	NOT_DGE	UpReg
Btg2	BTG2	0.647381	0.0203193	0.207028	NOT_DGE	UpReg																																										geneM5
Btg3	BTG3	0.00715262	0.925085	0.982854	NOT_DGE	UpReg									BD.DGE_up		SCZ.DGE_up														geneM20
Btrc	BTRC	0.0107561	0.557403	0.857112	NOT_DGE	UpReg													geneM1
Bub3	BUB3	-0.000148678	0.997265	0.999158	NOT_DGE	DownReg																								geneM2
Bud13	BUD13	0.0938337	0.477276	0.817166	NOT_DGE	UpReg																											geneM22
Bud31	BUD31	-0.0996621	0.163826	0.565241	NOT_DGE	DownReg												geneM0
Bysl	BYSL	0.0407935	0.367297	0.754506	NOT_DGE	UpReg												geneM0
Bzrap1		0.0303175	0.559951	0.857806	NOT_DGE	UpReg
Bzw1	BZW1	-0.073266	0.0497082	0.333275	NOT_DGE	DownReg										SCZ.DGE_down												geneM18
Bzw2	BZW2	-0.0832703	0.228744	0.640016	NOT_DGE	DownReg													geneM1
C1d	C1D	0.0192648	0.776816	0.943949	NOT_DGE	UpReg												geneM0
C1galt1	C1GALT1	0.0713278	0.542764	0.848302	NOT_DGE	UpReg																								geneM2
C1galt1c1	C1GALT1C1	-0.146226	0.0090651	0.128077	NOT_DGE	DownReg												geneM0
C1qa	C1QA	0.00517661	0.929887	0.983153	NOT_DGE	UpReg																																											geneM6
C1qb	C1QB	-0.0429834	0.413293	0.786088	NOT_DGE	DownReg																																											geneM6
C1qbp	C1QBP	0.0193304	0.534623	0.843903	NOT_DGE	UpReg					SYN							geneM0
C1qc	C1QC	0.0454988	0.04681	0.324532	NOT_DGE	UpReg					SYN																																						geneM6
C1ql1	C1QL1	0.0770284	0.643873	0.897076	NOT_DGE	UpReg							ASD.DGE_up				SCZ.DGE_up																								geneM3
C1ql2	C1QL2	-0.0934198	0.696635	0.917141	NOT_DGE	DownReg												geneM0
C1ql3	C1QL3	0.142584	0.31249	0.714071	NOT_DGE	UpReg												geneM0
C1qtnf1	C1QTNF1	0.0975911	0.617469	0.884584	NOT_DGE	UpReg																																										geneM5
C1qtnf4	C1QTNF4	0.0195987	0.446542	0.804735	NOT_DGE	UpReg												geneM0
C1qtnf6	C1QTNF6	0.228726	0.0584252	0.358415	NOT_DGE	UpReg											SCZ.DGE_up																geneM22
C1ra	C1R	0.100676	0.382902	0.766461	NOT_DGE	UpReg							ASD.DGE_up				SCZ.DGE_up																															geneM5
C2cd2	C2CD2	0.0107911	0.900396	0.980295	NOT_DGE	UpReg											SCZ.DGE_up		geneM1
C2cd2l	C2CD2L	0.0956354	0.0197526	0.203581	NOT_DGE	UpReg			FMRP										geneM1
C2cd3	C2CD3	0.106701	0.200646	0.609817	NOT_DGE	UpReg				ID								geneM0
C2cd4b		0.186525	0.195749	0.604073	NOT_DGE	UpReg
C2cd4c	C2CD4C	0.0147534	0.915522	0.982854	NOT_DGE	UpReg																																					geneM31
C2cd5	C2CD5	-0.01312	0.696544	0.917141	NOT_DGE	DownReg						ASD.DGE_down
C4b	C4A	0.222749	0.308979	0.710045	NOT_DGE	UpReg							ASD.DGE_up				SCZ.DGE_up																															geneM5
C4b	C4B	0.222749	0.308979	0.710045	NOT_DGE	UpReg	ASD_SC	ASD					ASD.DGE_up				SCZ.DGE_up																															geneM5
CAAA01180111.1		-0.101306	0.31416	0.71567	NOT_DGE	DownReg
Caap1	CAAP1	0.0167002	0.848188	0.966457	NOT_DGE	UpReg																																			geneM3
Cab39	CAB39	-0.0738376	0.0340077	0.273529	NOT_DGE	DownReg													geneM1
Cab39l	CAB39L	0.0466332	0.36432	0.751373	NOT_DGE	UpReg										SCZ.DGE_down			geneM1
Cabin1	CABIN1	0.0565287	0.40047	0.778544	NOT_DGE	UpReg			FMRP										geneM1
Cables1	CABLES1	-0.0305293	0.724744	0.928258	NOT_DGE	DownReg																																			geneM3
Cables2	CABLES2	-0.0614531	0.145773	0.539995	NOT_DGE	DownReg
Cabp1	CABP1	-0.0807278	0.24602	0.654034	NOT_DGE	DownReg						ASD.DGE_down							geneM1
Cabp7	CABP7	0.245796	0.125499	0.500937	NOT_DGE	UpReg																								geneM2
Cacfd1	CACFD1	-0.0273156	0.490652	0.824985	NOT_DGE	DownReg																																			geneM3
Cachd1	CACHD1	-0.028934	0.855664	0.968881	NOT_DGE	DownReg							ASD.DGE_up				SCZ.DGE_up																								geneM3
Cacna1a	CACNA1A	0.012152	0.66387	0.906724	NOT_DGE	UpReg		ASD	FMRP	ID									geneM1
Cacna1b	CACNA1B	0.00507334	0.908499	0.981994	NOT_DGE	UpReg		ASD	FMRP										geneM1
Cacna1c	CACNA1C	0.18265	0.00272363	0.0574906	NOT_DGE	UpReg	ASD_SC	ASD		ID									geneM1
Cacna1d	CACNA1D	-0.0578311	0.193715	0.601943	NOT_DGE	DownReg	ASD_SC	ASD								SCZ.DGE_down
Cacna1e	CACNA1E	0.0944193	0.166288	0.567482	NOT_DGE	UpReg	ASD_SC	ASD	FMRP										geneM1
Cacna1g	CACNA1G	-0.122625	0.0756991	0.401358	NOT_DGE	DownReg	ASD_SC	ASD	FMRP							SCZ.DGE_down			geneM1
Cacna1h	CACNA1H	0.122642	0.283024	0.68752	NOT_DGE	UpReg	ASD_SC	ASD						BD.DGE_down		SCZ.DGE_down		geneM0
Cacna1i	CACNA1I	-0.0496958	0.245916	0.654034	NOT_DGE	DownReg	ASD_SC	ASD	FMRP										geneM1
Cacna2d1	CACNA2D1	-0.0340084	0.192036	0.599188	NOT_DGE	DownReg				ID	SYN								geneM1
Cacna2d2	CACNA2D2	0.0487039	0.407533	0.782265	NOT_DGE	UpReg					SYN	ASD.DGE_down							geneM1
Cacna2d3	CACNA2D3	-0.109415	0.167016	0.567885	NOT_DGE	DownReg	ASD_SC	ASD			SYN	ASD.DGE_down			BD.DGE_up		SCZ.DGE_up		geneM1
Cacna2d4	CACNA2D4	-0.182272	0.0786285	0.408443	NOT_DGE	DownReg																																											geneM6
Cacnb1	CACNB1	-0.00379956	0.940332	0.98579	NOT_DGE	DownReg			FMRP		SYN	ASD.DGE_down				SCZ.DGE_down			geneM1
Cacnb2	CACNB2	0.0887487	0.123173	0.496485	NOT_DGE	UpReg	ASD_SC	ASD									SCZ.DGE_up		geneM1
Cacnb3	CACNB3	0.0810509	0.0601919	0.363277	NOT_DGE	UpReg			FMRP		SYN											geneM12
Cacnb4		-0.076731	0.334296	0.731452	NOT_DGE	DownReg
Cacng2	CACNG2	-0.111939	0.0159371	0.182439	NOT_DGE	DownReg				ID	SYN	ASD.DGE_down				SCZ.DGE_down			geneM1
Cacng3	CACNG3	0.0547387	0.0701218	0.388149	NOT_DGE	UpReg					SYN
Cacng4	CACNG4	0.0460323	0.446912	0.804822	NOT_DGE	UpReg										SCZ.DGE_down																									geneM3
Cacng5	CACNG5	0.267051	0.091291	0.434763	NOT_DGE	UpReg																																									geneM4
Cacng7	CACNG7	-0.0165246	0.779329	0.94419	NOT_DGE	DownReg																					geneM17
Cacng8	CACNG8	0.159045	0.0784362	0.40823	NOT_DGE	UpReg												geneM0
Cactin	CACTIN	0.00572093	0.901646	0.980737	NOT_DGE	UpReg									BD.DGE_up		SCZ.DGE_up							geneM14
Cacul1	CACUL1	-0.0454246	0.163963	0.565241	NOT_DGE	DownReg												geneM0
Cacybp	CACYBP	-0.0751758	0.0893357	0.429918	NOT_DGE	DownReg					SYN						SCZ.DGE_up			geneM10
Cad	CAD	0.187457	0.100764	0.454213	NOT_DGE	UpReg				ID	SYN							geneM0
Cadm1	CADM1	0.0588803	0.513416	0.833939	NOT_DGE	UpReg	ASD_SC	ASD																																	geneM3
Cadm2	CADM2	-0.0918527	0.133834	0.515684	NOT_DGE	DownReg		ASD											geneM1
Cadm3	CADM3	0.038864	0.0898503	0.431407	NOT_DGE	UpReg													geneM1
Cadm4	CADM4	-0.061493	0.0282989	0.250385	NOT_DGE	DownReg																								geneM2
Cadps		-0.0557024	7.11973e-08	1.36899e-05	DGE	DownReg
Cadps2	CADPS2	-0.154711	0.0827258	0.417415	NOT_DGE	DownReg	ASD_SC	ASD				ASD.DGE_down							geneM1
Calb1	CALB1	0.364841	2.22045e-16	2.27707e-13	DGE	UpReg																																					geneM31
Calcoco1	CALCOCO1	0.0498865	0.294018	0.695538	NOT_DGE	UpReg					SYN																									geneM25
Cald1	CALD1	-0.0820064	0.416508	0.788061	NOT_DGE	DownReg																																										geneM5
Calhm2	CALHM2	0.127727	0.526831	0.841413	NOT_DGE	UpReg												geneM0
Calm1	CALM1	-0.0351125	0.286546	0.68958	NOT_DGE	DownReg			FMRP		SYN								geneM1
Calm2	CALM2	-0.0585942	0.241066	0.648908	NOT_DGE	DownReg					SYN	ASD.DGE_down				SCZ.DGE_down														geneM2
Calm3	CALM3	-0.0459251	0.126678	0.502869	NOT_DGE	DownReg			FMRP		SYN								geneM1
Caln1	CALN1	-0.011194	0.862983	0.970915	NOT_DGE	DownReg												geneM0
Calr	CALR	0.0988875	0.14131	0.531142	NOT_DGE	UpReg					SYN									geneM10
Calu	CALU	0.0221317	0.628408	0.890671	NOT_DGE	UpReg																																										geneM5
Caly	CALY	0.0697472	0.112298	0.477393	NOT_DGE	UpReg									BD.DGE_up		SCZ.DGE_up	geneM0
Camk1	CAMK1	0.014443	0.807185	0.951647	NOT_DGE	UpReg												geneM0
Camk1d	CAMK1D	-0.00141228	0.975392	0.994293	NOT_DGE	DownReg													geneM1
Camk1g	CAMK1G	-0.010078	0.911952	0.98285	NOT_DGE	DownReg											SCZ.DGE_up		geneM1
Camk2a	CAMK2A	0.101742	0.0574713	0.355577	NOT_DGE	UpReg			FMRP		SYN								geneM1
Camk2b	CAMK2B	0.0709669	6.79357e-10	2.2595e-07	DGE	UpReg			FMRP		SYN					SCZ.DGE_down
Camk2d		0.105764	0.478201	0.817613	NOT_DGE	UpReg
Camk2g	CAMK2G	-0.0551359	0.35409	0.745616	NOT_DGE	DownReg					SYN	ASD.DGE_down				SCZ.DGE_down			geneM1
Camk2n1	CAMK2N1	0.0170448	0.623884	0.888547	NOT_DGE	UpReg			FMRP									geneM0
Camk2n2	CAMK2N2	-0.0666687	0.520194	0.836471	NOT_DGE	DownReg												geneM0
Camk4	CAMK4	-0.0428056	0.617843	0.884914	NOT_DGE	DownReg	ASD_SC	ASD				ASD.DGE_down							geneM1
Camkk1	CAMKK1	-0.0308573	0.643181	0.896577	NOT_DGE	DownReg					SYN								geneM1
Camkk2	CAMKK2	-0.0293771	0.565659	0.861403	NOT_DGE	DownReg			FMRP		SYN								geneM1
Camkmt	CAMKMT	-0.129989	0.100482	0.453107	NOT_DGE	DownReg																																			geneM3
Camkv	CAMKV	0.114178	0.0511569	0.337011	NOT_DGE	UpReg					SYN								geneM1
Caml	CAMLG	-0.0322474	0.316302	0.717557	NOT_DGE	DownReg											SCZ.DGE_up	geneM0
Camsap1	CAMSAP1	0.0565569	0.288146	0.691213	NOT_DGE	UpReg			FMRP									geneM0
Camsap2	CAMSAP2	0.0355894	0.00698506	0.109782	NOT_DGE	UpReg		ASD
Camsap3	CAMSAP3	-0.03041	0.687703	0.9154	NOT_DGE	DownReg												geneM0
Camta1	CAMTA1	-0.111894	0.00214207	0.0495495	DGE	DownReg		ASD	FMRP	ID		ASD.DGE_down							geneM1
Camta2	CAMTA2	0.0203971	0.575528	0.867097	NOT_DGE	UpReg			FMRP
Cand1	CAND1	0.0195084	0.533647	0.843649	NOT_DGE	UpReg			FMRP		SYN	ASD.DGE_down				SCZ.DGE_down																				geneM25
Cand2	CAND2	0.0913366	0.187756	0.594424	NOT_DGE	UpReg					SYN																																				geneM4
Cant1	CANT1	0.079188	0.0339445	0.273418	NOT_DGE	UpReg												geneM0
Canx	CANX	-0.0215058	0.498187	0.829816	NOT_DGE	DownReg					SYN																														geneM3
Cap1	CAP1	0.0618969	0.0488117	0.330587	NOT_DGE	UpReg					SYN							geneM0
Cap2	CAP2	-0.0365777	0.35786	0.748441	NOT_DGE	DownReg					SYN								geneM1
Capg	CAPG	0.0109533	0.929016	0.982931	NOT_DGE	UpReg					SYN						SCZ.DGE_up																								geneM3
Capn1	CAPN1	0.0160689	0.768724	0.941663	NOT_DGE	UpReg					SYN							geneM0
Capn10	CAPN10	0.0423296	0.268878	0.676369	NOT_DGE	UpReg				ID												geneM12
Capn15	CAPN15	0.0759697	0.142029	0.53261	NOT_DGE	UpReg																geneM12
Capn2	CAPN2	-0.00576176	0.910132	0.982283	NOT_DGE	DownReg											SCZ.DGE_up																								geneM3
Capn3	CAPN3	0.0779385	0.495798	0.828279	NOT_DGE	UpReg										SCZ.DGE_down														geneM2
Capn5	CAPN5	0.0741269	0.0998934	0.450816	NOT_DGE	UpReg					SYN				BD.DGE_up		SCZ.DGE_up	geneM0
Capn7	CAPN7	-0.0590442	0.149805	0.546222	NOT_DGE	DownReg																																				geneM30
Capns1	CAPNS1	-0.0396509	0.191833	0.598872	NOT_DGE	DownReg												geneM0
Caprin1	CAPRIN1	-0.0308434	0.246922	0.654461	NOT_DGE	DownReg	ASD_SC	ASD
Caprin2	CAPRIN2	-0.0821736	0.198059	0.606748	NOT_DGE	DownReg
Capza1	CAPZA1	0.0034283	0.918683	0.982854	NOT_DGE	UpReg					SYN																																						geneM6
Capza2	CAPZA2	-0.0419015	0.356417	0.746946	NOT_DGE	DownReg					SYN					SCZ.DGE_down			geneM1
Capzb	CAPZB	0.0607494	1.71704e-05	0.00136322	DGE	UpReg					SYN
Car10	CA10	-0.0724688	0.131215	0.510602	NOT_DGE	DownReg													geneM1
Car11	CA11	-0.0549375	0.0297395	0.257547	NOT_DGE	DownReg																geneM12
Car12	CA12	0.141492	0.264604	0.671939	NOT_DGE	UpReg							ASD.DGE_up				SCZ.DGE_up																								geneM3
Car14	CA14	-0.359803	3.08919e-07	5.00205e-05	DGE	DownReg										SCZ.DGE_down														geneM2
Car2	CA2	-0.191011	0.054088	0.346497	NOT_DGE	DownReg				ID	SYN			BD.DGE_down		SCZ.DGE_down														geneM2
Car4	CA4	0.126821	0.0731435	0.39704	NOT_DGE	UpReg					SYN					SCZ.DGE_down			geneM1
Car5b	CA5B	0.248952	0.0170319	0.187808	NOT_DGE	UpReg																																			geneM3
Car7	CA7	-0.000672881	0.994347	0.99896	NOT_DGE	DownReg											SCZ.DGE_up		geneM1
Car8	CA8	-0.156501	0.0139886	0.167777	NOT_DGE	DownReg				ID			ASD.DGE_up					geneM0
Card10	CARD10	0.0951988	0.471208	0.815435	NOT_DGE	UpReg																															geneM26
Card19	CARD19	-0.0199781	0.823898	0.959106	NOT_DGE	DownReg									BD.DGE_up		SCZ.DGE_up
Carf	CARF	0.132389	0.319203	0.720129	NOT_DGE	UpReg										SCZ.DGE_down																															geneM4
Carhsp1	CARHSP1	0.0103805	0.947709	0.98832	NOT_DGE	UpReg																																			geneM3
Carkd		0.0569957	0.0988873	0.449594	NOT_DGE	UpReg
Carm1	CARM1	0.0125421	0.740805	0.9345	NOT_DGE	UpReg													geneM1
Carmil3	CARMIL3	0.0809415	0.6073	0.879259	NOT_DGE	UpReg
Carnmt1	CARNMT1	-0.156485	0.0320134	0.266007	NOT_DGE	DownReg
Carns1	CARNS1	-0.271178	0.00123025	0.0345582	DGE	DownReg																								geneM2
Cars	CARS	-0.00660017	0.862152	0.970569	NOT_DGE	DownReg																									geneM20
Cars2	CARS2	-0.0228821	0.841575	0.965801	NOT_DGE	DownReg																													geneM24
Cartpt	CARTPT	-0.0703452	0.768872	0.941663	NOT_DGE	DownReg									BD.DGE_up		SCZ.DGE_up																										geneM31
Casc3	CASC3	0.00386713	0.891514	0.97743	NOT_DGE	UpReg																								geneM2
Casc4	CASC4	-0.0545369	0.102397	0.456984	NOT_DGE	DownReg	ASD_SC	ASD																																	geneM3
Casd1	CASD1	-0.016473	0.716387	0.924997	NOT_DGE	DownReg										SCZ.DGE_down			geneM1
Cask	CASK	-0.00601303	0.844391	0.965801	NOT_DGE	DownReg				ID	SYN																	geneM18
Caskin1	CASKIN1	0.0090959	0.734209	0.931639	NOT_DGE	UpReg			FMRP		SYN					SCZ.DGE_down						geneM12
Caskin2	CASKIN2	-0.033892	0.719798	0.926358	NOT_DGE	DownReg																																			geneM3
Casp2	CASP2	0.0380317	0.196463	0.604954	NOT_DGE	UpReg																									geneM20
Casp3	CASP3	0.0799926	0.335174	0.731729	NOT_DGE	UpReg																																			geneM3
Casp7	CASP7	0.261455	0.133887	0.515684	NOT_DGE	UpReg											SCZ.DGE_up																															geneM5
Casp8ap2	CASP8AP2	0.0332167	0.653366	0.901444	NOT_DGE	UpReg
Casp9	CASP9	-0.00563208	0.888094	0.976755	NOT_DGE	DownReg												geneM0
Cast	CAST	-0.190815	0.0200794	0.20523	NOT_DGE	DownReg													geneM1
Casz1		0.188936	0.242887	0.650765	NOT_DGE	UpReg
Cat	CAT	-0.0257544	0.697823	0.917141	NOT_DGE	DownReg					SYN																														geneM3
Cav1	CAV1	-0.148915	0.0631354	0.36927	NOT_DGE	DownReg					SYN																											geneM27
Cav2	CAV2	-0.158764	0.0173356	0.189292	NOT_DGE	DownReg												geneM0
Cbarp	CBARP	0.02776	0.609101	0.880332	NOT_DGE	UpReg										SCZ.DGE_down
Cbfa2t2	CBFA2T2	0.0930641	7.73878e-05	0.00450301	DGE	UpReg																								geneM2
Cbfa2t3	CBFA2T3	-0.163235	0.333879	0.731406	NOT_DGE	DownReg													geneM1
Cbfb	CBFB	0.0697946	0.459271	0.810264	NOT_DGE	UpReg							ASD.DGE_up				SCZ.DGE_up																															geneM5
Cbl	CBL	0.0456709	0.160143	0.561128	NOT_DGE	UpReg				ID			ASD.DGE_up							geneM10
Cblb	CBLB	0.135168	0.00256348	0.0556993	NOT_DGE	UpReg											SCZ.DGE_up
Cbll1	CBLL1	-0.0198852	0.698275	0.917141	NOT_DGE	DownReg											SCZ.DGE_up
Cbln1	CBLN1	0.021422	0.935093	0.984603	NOT_DGE	UpReg					SYN							geneM0
Cbln2	CBLN2	0.150858	0.145033	0.538396	NOT_DGE	UpReg													geneM1
Cbln4	CBLN4	0.129875	0.169707	0.570067	NOT_DGE	UpReg													geneM1
Cbr1	CBR1	0.0453	0.402896	0.779933	NOT_DGE	UpReg					SYN																			geneM2
Cbr3	CBR3	-0.0186068	0.714824	0.924113	NOT_DGE	DownReg					SYN																														geneM3
Cbr4	CBR4	0.0112762	0.800873	0.949566	NOT_DGE	UpReg													geneM1
Cbs	CBS	0.148975	0.17718	0.580778	NOT_DGE	UpReg		ASD		ID																															geneM3
Cbs	CBSL	0.148975	0.17718	0.580778	NOT_DGE	UpReg
Cbwd1	CBWD3	-0.0584127	0.422437	0.791622	NOT_DGE	DownReg												geneM0
Cbwd1	CBWD5	-0.0584127	0.422437	0.791622	NOT_DGE	DownReg												geneM0
Cbwd1	CBWD6	-0.0584127	0.422437	0.791622	NOT_DGE	DownReg																					geneM17
Cbx1	CBX1	-0.129818	0.0145644	0.172502	NOT_DGE	DownReg															geneM11
Cbx3	CBX3	-0.00140895	0.971978	0.994293	NOT_DGE	DownReg															geneM11
Cbx4	CBX4	-0.0481943	0.355604	0.746805	NOT_DGE	DownReg																								geneM2
Cbx5	CBX5	-0.0227729	0.504574	0.832861	NOT_DGE	DownReg
Cbx6	CBX6	0.0482537	0.295425	0.697138	NOT_DGE	UpReg			FMRP							SCZ.DGE_down						geneM12
Cbx7	CBX7	-0.0556264	0.144022	0.536908	NOT_DGE	DownReg													geneM1
Cbx8	CBX8	0.0861204	0.318698	0.719784	NOT_DGE	UpReg												geneM0
Cby1	CBY1	0.144495	0.00162015	0.0418857	DGE	UpReg												geneM0
Cc2d1a	CC2D1A	0.00875195	0.892929	0.977771	NOT_DGE	UpReg	ASD_SC	ASD		ID	SYN						SCZ.DGE_up	geneM0
Cc2d1b	CC2D1B	-0.0131658	0.847728	0.966201	NOT_DGE	DownReg																								geneM2
Cc2d2a	CC2D2A	0.0648613	0.227087	0.638577	NOT_DGE	UpReg				ID																															geneM3
Ccar1	CCAR1	0.0642552	0.302446	0.703707	NOT_DGE	UpReg															geneM11
Ccar2	CCAR2	0.0253415	0.552186	0.854048	NOT_DGE	UpReg												geneM0
Ccbe1	CCBE1	0.11523	0.283469	0.68752	NOT_DGE	UpReg				ID			ASD.DGE_up					geneM0
Ccbl1		-0.164859	0.00947272	0.131274	NOT_DGE	DownReg
Ccbl2		-0.0857148	0.521835	0.838014	NOT_DGE	DownReg
Ccdc106	CCDC106	0.0550579	0.191837	0.598872	NOT_DGE	UpReg												geneM0
Ccdc107	CCDC107	-0.0533207	0.517081	0.835181	NOT_DGE	DownReg												geneM0
Ccdc112	CCDC112	0.182892	0.163912	0.565241	NOT_DGE	UpReg												geneM0
Ccdc113	CCDC113	-0.218703	0.189034	0.595204	NOT_DGE	DownReg																																									geneM4
Ccdc115	CCDC115	-0.0792974	0.12638	0.50273	NOT_DGE	DownReg																																									geneM4
Ccdc116	CCDC116	-0.0195842	0.834476	0.962318	NOT_DGE	DownReg
Ccdc117	CCDC117	0.191334	0.011651	0.150606	NOT_DGE	UpReg											SCZ.DGE_up			geneM10
Ccdc12	CCDC12	-0.0488922	0.129593	0.508214	NOT_DGE	DownReg												geneM0
Ccdc120	CCDC120	-0.0336873	0.75972	0.940205	NOT_DGE	DownReg											SCZ.DGE_up										geneM17
Ccdc124	CCDC124	0.0116482	0.84506	0.965801	NOT_DGE	UpReg					SYN							geneM0
Ccdc126	CCDC126	0.103198	0.0734925	0.397046	NOT_DGE	UpReg																					geneM17
Ccdc127	CCDC127	-0.0405865	0.343838	0.738441	NOT_DGE	DownReg					SYN			BD.DGE_down		SCZ.DGE_down		geneM0
Ccdc130	CCDC130	-0.0861313	0.239039	0.646924	NOT_DGE	DownReg												geneM0
Ccdc134	CCDC134	-0.119061	0.168939	0.569425	NOT_DGE	DownReg																																									geneM4
Ccdc136	CCDC136	-0.122266	0.0531871	0.343941	NOT_DGE	DownReg						ASD.DGE_down							geneM1
Ccdc137	CCDC137	0.0117322	0.745994	0.935275	NOT_DGE	UpReg															geneM11
Ccdc138	CCDC138	0.0324362	0.770758	0.942713	NOT_DGE	UpReg																																	geneM28
Ccdc141	CCDC141	-0.0501698	0.606263	0.87876	NOT_DGE	DownReg																								geneM2
Ccdc148	CCDC148	0.0403669	0.653485	0.901444	NOT_DGE	UpReg												geneM0
Ccdc149	CCDC149	0.0408555	0.534457	0.843903	NOT_DGE	UpReg												geneM0
Ccdc151	CCDC151	0.146481	0.0939421	0.438896	NOT_DGE	UpReg																													geneM24
Ccdc155	CCDC155	0.0502976	0.638721	0.895224	NOT_DGE	UpReg
Ccdc157	CCDC157	0.0787493	0.00517022	0.0892352	NOT_DGE	UpReg												geneM0
Ccdc159	CCDC159	-0.0753617	0.435938	0.798569	NOT_DGE	DownReg													geneM1
Ccdc166		-0.155098	0.103626	0.459195	NOT_DGE	DownReg
Ccdc167	CCDC167	0.100506	0.283157	0.68752	NOT_DGE	UpReg																			geneM15
Ccdc171	CCDC171	-0.162948	0.209195	0.618092	NOT_DGE	DownReg
Ccdc173	CCDC173	-0.083258	0.345708	0.739104	NOT_DGE	DownReg												geneM0
Ccdc174	CCDC174	0.0555052	0.362871	0.750629	NOT_DGE	UpReg				ID											geneM11
Ccdc177	CCDC177	0.00327215	0.970851	0.993996	NOT_DGE	UpReg												geneM0
Ccdc177	CCDC177	0.00327215	0.970851	0.993996	NOT_DGE	UpReg												geneM0
Ccdc181	CCDC181	-0.0459911	0.534513	0.843903	NOT_DGE	DownReg											SCZ.DGE_up							geneM14
Ccdc184	CCDC184	-0.124814	0.0791454	0.41009	NOT_DGE	DownReg						ASD.DGE_down
Ccdc186	CCDC186	-0.0381949	0.209294	0.618169	NOT_DGE	DownReg
Ccdc190	CCDC190	-0.123414	0.191454	0.598691	NOT_DGE	DownReg
Ccdc191	CCDC191	-0.0918243	0.363123	0.750827	NOT_DGE	DownReg
Ccdc22	CCDC22	-0.0439801	0.369815	0.755921	NOT_DGE	DownReg				ID	SYN					SCZ.DGE_down														geneM2
Ccdc25	CCDC25	-0.0569372	0.0599868	0.362658	NOT_DGE	DownReg						ASD.DGE_down							geneM1
Ccdc28a	CCDC28A	0.100886	0.130098	0.508729	NOT_DGE	UpReg									BD.DGE_up		SCZ.DGE_up		geneM1
Ccdc28b	CCDC28B	0.0633198	0.577645	0.868251	NOT_DGE	UpReg																																			geneM3
Ccdc3	CCDC3	0.365296	0.000267794	0.0118117	DGE	UpReg											SCZ.DGE_up						geneM13
Ccdc30	CCDC30	-0.0631941	0.207536	0.616541	NOT_DGE	DownReg
Ccdc32	CCDC32	-0.0119023	0.803465	0.95036	NOT_DGE	DownReg
Ccdc34	CCDC34	0.0360518	0.673784	0.909872	NOT_DGE	UpReg												geneM0
Ccdc39	CCDC39	0.0273301	0.563773	0.86002	NOT_DGE	UpReg													geneM1
Ccdc43	CCDC43	-0.184497	0.00396319	0.075148	NOT_DGE	DownReg
Ccdc47	CCDC47	-0.0327014	0.487974	0.823244	NOT_DGE	DownReg												geneM0
Ccdc50	CCDC50	-0.0352459	0.0979165	0.447997	NOT_DGE	DownReg																																			geneM3
Ccdc51	CCDC51	0.0185646	0.848327	0.966457	NOT_DGE	UpReg																											geneM22
Ccdc57	CCDC57	-0.131739	0.109838	0.472843	NOT_DGE	DownReg
Ccdc58	CCDC58	0.0137081	0.916209	0.982854	NOT_DGE	UpReg												geneM0
Ccdc59	CCDC59	-0.0925328	0.0155793	0.179886	NOT_DGE	DownReg																									geneM20
Ccdc6	CCDC6	0.046185	0.515907	0.834923	NOT_DGE	UpReg												geneM0
Ccdc61	CCDC61	0.0637257	0.416869	0.788623	NOT_DGE	UpReg												geneM0
Ccdc62	CCDC62	-0.0137127	0.911428	0.982732	NOT_DGE	DownReg												geneM0
Ccdc65	CCDC65	-0.0342375	0.679041	0.912192	NOT_DGE	DownReg													geneM1
Ccdc66	CCDC66	0.00505274	0.956052	0.989918	NOT_DGE	UpReg
Ccdc71	CCDC71	0.0166035	0.481912	0.82047	NOT_DGE	UpReg																																									geneM4
Ccdc71l	CCDC71L	0.127281	0.00680194	0.108132	NOT_DGE	UpReg											SCZ.DGE_up																															geneM5
Ccdc74a	CCDC74A	0.1063	0.147977	0.543584	NOT_DGE	UpReg
Ccdc74a	CCDC74B	0.1063	0.147977	0.543584	NOT_DGE	UpReg												geneM0
Ccdc77	CCDC77	0.0442752	0.737728	0.933338	NOT_DGE	UpReg																								geneM2
Ccdc80	CCDC80	0.0389641	0.611999	0.882056	NOT_DGE	UpReg																																			geneM3
Ccdc82	CCDC82	-0.0692559	0.406133	0.781651	NOT_DGE	DownReg																																									geneM4
Ccdc84	CCDC84	-0.094976	0.0336524	0.272811	NOT_DGE	DownReg
Ccdc85a	CCDC85A	-0.101445	0.0301513	0.25947	NOT_DGE	DownReg												geneM0
Ccdc85b	CCDC85B	0.0734598	0.0274986	0.246466	NOT_DGE	UpReg												geneM0
Ccdc85c	CCDC85C	0.0262711	0.658673	0.903537	NOT_DGE	UpReg																																			geneM3
Ccdc86	CCDC86	0.046369	0.554205	0.854812	NOT_DGE	UpReg
Ccdc88a	CCDC88A	-0.00985712	0.778989	0.94419	NOT_DGE	DownReg										SCZ.DGE_down												geneM18
Ccdc88b	CCDC88B	-0.0660289	0.578881	0.869014	NOT_DGE	DownReg												geneM0
Ccdc88c	CCDC88C	-0.0873474	0.0771749	0.40444	NOT_DGE	DownReg	ASD_SC	ASD		ID																																	geneM31
Ccdc9	CCDC9	-0.027288	0.445375	0.804224	NOT_DGE	DownReg												geneM0
Ccdc90b	CCDC90B	0.0273193	0.709393	0.921156	NOT_DGE	UpReg																								geneM2
Ccdc91	CCDC91	-0.106469	0.0755461	0.401239	NOT_DGE	DownReg	ASD_SC	ASD										geneM0
Ccdc92	CCDC92	0.0149707	0.675325	0.910846	NOT_DGE	UpReg
Ccdc92b		-0.0191008	0.775845	0.943341	NOT_DGE	DownReg
Ccdc93	CCDC93	-0.0957553	0.031632	0.264827	NOT_DGE	DownReg					SYN													geneM14
Ccdc94		-0.0586815	0.350744	0.742391	NOT_DGE	DownReg
Ccdc97	CCDC97	0.0466198	0.526558	0.841413	NOT_DGE	UpReg												geneM0
Cchcr1	CCHCR1	-0.0304689	0.826263	0.960362	NOT_DGE	DownReg												geneM0
Cck	CCK	-0.0881481	0.215814	0.624989	NOT_DGE	DownReg																											geneM22
Cckbr	CCKBR	-0.138417	0.372618	0.758173	NOT_DGE	DownReg													geneM1
Ccl25		0.158828	0.0216349	0.21419	NOT_DGE	UpReg
Ccl27a	CCL27	-0.036109	0.442067	0.802135	NOT_DGE	DownReg												geneM0
Ccl9	CCL15	0.383802	0.000269556	0.011846	DGE	UpReg
Ccl9	CCL15-CCL14	0.383802	0.000269556	0.011846	DGE	UpReg
Ccl9	CCL23	0.383802	0.000269556	0.011846	DGE	UpReg
Ccm2	CCM2	-0.0217187	0.640645	0.895884	NOT_DGE	DownReg													geneM1
Ccm2l	CCM2L	-0.170476	0.168615	0.569425	NOT_DGE	DownReg										SCZ.DGE_down																					geneM26
Ccnb1	CCNB1	-0.0168563	0.920336	0.982854	NOT_DGE	DownReg													geneM1
Ccnc	CCNC	0.0120779	0.7565	0.939172	NOT_DGE	UpReg												geneM0
Ccnd1	CCND1	0.273964	8.83616e-05	0.00498797	DGE	UpReg								BD.DGE_down		SCZ.DGE_down														geneM2
Ccnd2	CCND2	0.195685	0.0683371	0.383085	NOT_DGE	UpReg				ID								geneM0
Ccnd3	CCND3	-0.0243972	0.60343	0.878412	NOT_DGE	DownReg											SCZ.DGE_up	geneM0
Ccndbp1	CCNDBP1	-0.0290367	0.412899	0.785823	NOT_DGE	DownReg													geneM1
Ccne1	CCNE1	-0.153215	0.111684	0.47606	NOT_DGE	DownReg													geneM1
Ccne2	CCNE2	0.0645	0.486573	0.822521	NOT_DGE	UpReg										SCZ.DGE_down														geneM2
Ccnf	CCNF	-0.0178563	0.898814	0.979357	NOT_DGE	DownReg												geneM0
Ccng1	CCNG1	-0.0823788	0.344647	0.738559	NOT_DGE	DownReg							ASD.DGE_up							geneM10
Ccng2	CCNG2	0.0402442	0.384737	0.767354	NOT_DGE	UpReg					SYN							geneM0
Ccnh	CCNH	-0.036285	0.419101	0.789926	NOT_DGE	DownReg												geneM0
Ccni	CCNI	-0.043209	0.385433	0.767746	NOT_DGE	DownReg
Ccnj	CCNJ	0.0432816	0.491711	0.825987	NOT_DGE	UpReg																																			geneM3
Ccnjl	CCNJL	0.275223	0.121083	0.492534	NOT_DGE	UpReg																																			geneM3
Ccnk	CCNK	0.0626199	0.466041	0.812912	NOT_DGE	UpReg
Ccnl1	CCNL1	0.0940143	0.0459798	0.321739	NOT_DGE	UpReg																																										geneM5
Ccnl2	CCNL2	0.00581132	0.928129	0.982913	NOT_DGE	UpReg
Ccno	CCNO	-0.0136037	0.939522	0.985785	NOT_DGE	DownReg													geneM1
Ccnt1	CCNT1	0.0131409	0.713543	0.923337	NOT_DGE	UpReg																																										geneM5
Ccnt2	CCNT2	-0.00902629	0.852365	0.968308	NOT_DGE	DownReg												geneM0
Ccny	CCNY	0.082176	0.00905529	0.128077	NOT_DGE	UpReg					SYN							geneM0
Ccnyl1		0.083276	0.368799	0.755526	NOT_DGE	UpReg
Ccp110	CCP110	-0.161312	6.92176e-05	0.00409515	DGE	DownReg																								geneM2
Ccpg1	CCPG1	0.0399799	0.571838	0.865231	NOT_DGE	UpReg										SCZ.DGE_down
Ccpg1os	C15orf65	-0.144759	0.0405765	0.300311	NOT_DGE	DownReg												geneM0
Ccr5	CCR5	-0.00420662	0.969306	0.993436	NOT_DGE	DownReg																																											geneM6
Ccs	CCS	0.021449	0.802972	0.95036	NOT_DGE	UpReg												geneM0
Ccsap	CCSAP	-0.0181253	0.68106	0.912614	NOT_DGE	DownReg							ASD.DGE_up					geneM0
Ccser1	CCSER1	0.117586	0.0516342	0.338397	NOT_DGE	UpReg												geneM0
Ccser2	CCSER2	0.0127503	0.522644	0.838415	NOT_DGE	UpReg										SCZ.DGE_down														geneM2
Cct2	CCT2	-0.0364446	0.267774	0.674439	NOT_DGE	DownReg					SYN									geneM10
Cct3	CCT3	-0.00204225	0.943231	0.986549	NOT_DGE	DownReg					SYN									geneM10
Cct4	CCT4	-0.0146251	0.672458	0.909363	NOT_DGE	DownReg	ASD_SC	ASD			SYN									geneM10
Cct5	CCT5	-0.0406822	0.119691	0.490754	NOT_DGE	DownReg					SYN									geneM10
Cct7	CCT7	-0.0221417	0.473294	0.816881	NOT_DGE	DownReg					SYN
Cct8	CCT8	-0.059118	0.0185426	0.197735	NOT_DGE	DownReg					SYN						SCZ.DGE_up			geneM10
Ccz1	CCZ1	0.0641719	0.265319	0.672206	NOT_DGE	UpReg												geneM0
Ccz1	CCZ1B	0.0641719	0.265319	0.672206	NOT_DGE	UpReg												geneM0
Cd151	CD151	-0.00104521	0.991214	0.998354	NOT_DGE	DownReg												geneM0
Cd164	CD164	0.0252711	0.625488	0.889183	NOT_DGE	UpReg																																											geneM6
Cd200	CD200	-0.0224622	0.673938	0.909872	NOT_DGE	DownReg													geneM1
Cd24a		0.0313839	0.852755	0.968308	NOT_DGE	UpReg
Cd276	CD276	-0.0419514	0.5182	0.835666	NOT_DGE	DownReg												geneM0
Cd2ap	CD2AP	-0.0786394	0.383125	0.76653	NOT_DGE	DownReg																																											geneM6
Cd2bp2	CD2BP2	0.00874021	0.7976	0.947509	NOT_DGE	UpReg																							geneM19
Cd300d		-0.172807	0.113376	0.479421	NOT_DGE	DownReg
Cd302	CD302	-0.0475789	0.701359	0.917469	NOT_DGE	DownReg																																			geneM3
Cd320	CD320	-0.101692	0.238782	0.646523	NOT_DGE	DownReg												geneM0
Cd33	CD33	-0.0896666	0.472011	0.815715	NOT_DGE	DownReg								BD.DGE_down		SCZ.DGE_down																																	geneM6
Cd33	SIGLEC6	-0.0896666	0.472011	0.815715	NOT_DGE	DownReg
Cd34	CD34	0.13516	0.0460301	0.321739	NOT_DGE	UpReg						ASD.DGE_down		BD.DGE_down																							geneM26
Cd38	CD38	0.280945	0.00705371	0.110296	NOT_DGE	UpReg		ASD																																	geneM3
Cd3eap	CD3EAP	-0.0965364	0.0757647	0.401533	NOT_DGE	DownReg												geneM0
Cd46	CD46	-0.108684	0.328489	0.728214	NOT_DGE	DownReg						ASD.DGE_down							geneM1
Cd47	CD47	0.0229676	0.604181	0.878412	NOT_DGE	UpReg					SYN								geneM1
Cd53	CD53	0.0862987	0.448563	0.805653	NOT_DGE	UpReg																																											geneM6
Cd55	CD55	-0.122975	0.345653	0.739104	NOT_DGE	DownReg												geneM0
Cd59a	CD59	0.131872	0.423703	0.79203	NOT_DGE	UpReg					SYN		ASD.DGE_up				SCZ.DGE_up																															geneM5
Cd6	CD6	0.0857894	0.611767	0.882056	NOT_DGE	UpReg												geneM0
Cd63	CD63	-0.182942	0.0819077	0.414968	NOT_DGE	DownReg							ASD.DGE_up																																			geneM5
Cd68		-0.0560214	0.504342	0.832631	NOT_DGE	DownReg
Cd7	CD7	-0.133171	0.31501	0.716414	NOT_DGE	DownReg																																											geneM6
Cd81	CD81	-0.0228842	0.612048	0.882056	NOT_DGE	DownReg					SYN		ASD.DGE_up				SCZ.DGE_up																								geneM3
Cd82	CD82	-0.188856	0.0559581	0.352416	NOT_DGE	DownReg																								geneM2
Cd83	CD83	-0.0532877	0.575094	0.866761	NOT_DGE	DownReg							ASD.DGE_up				SCZ.DGE_up	geneM0
Cd84	CD84	0.0134467	0.753448	0.938435	NOT_DGE	UpReg								BD.DGE_down		SCZ.DGE_down																																	geneM6
Cd9	CD9	0.0263202	0.775281	0.943341	NOT_DGE	UpReg					SYN																			geneM2
Cd93	CD93	-0.264433	0.00317065	0.063964	NOT_DGE	DownReg																																										geneM5
Cd99l2	CD99L2	-0.0423246	0.193916	0.602002	NOT_DGE	DownReg		ASD
Cdadc1	CDADC1	-0.0557445	0.101576	0.455539	NOT_DGE	DownReg												geneM0
Cdan1	CDAN1	-0.036076	0.383102	0.76653	NOT_DGE	DownReg												geneM0
Cdc123	CDC123	-0.00960402	0.792296	0.94656	NOT_DGE	DownReg
Cdc14a	CDC14A	0.35199	0.000380005	0.0151338	DGE	UpReg																																			geneM3
Cdc14b	CDC14C	-0.0727731	0.468016	0.813432	NOT_DGE	DownReg
Cdc16	CDC16	-0.0485648	0.0529174	0.343099	NOT_DGE	DownReg																								geneM2
Cdc20	CDC20	0.216795	0.202439	0.611306	NOT_DGE	UpReg										SCZ.DGE_down														geneM2
Cdc23	CDC23	0.0196509	0.466471	0.813022	NOT_DGE	UpReg												geneM0
Cdc25a	CDC25A	0.00378186	0.966948	0.99277	NOT_DGE	UpReg												geneM0
Cdc25b	CDC25B	-0.157973	0.000256137	0.0114619	DGE	DownReg												geneM0
Cdc26	CDC26	-0.0101062	0.888097	0.976755	NOT_DGE	DownReg															geneM11
Cdc27	CDC27	0.0111084	0.716134	0.924997	NOT_DGE	UpReg
Cdc34	CDC34	-0.02581	0.57393	0.86628	NOT_DGE	DownReg																		geneM14
Cdc37	CDC37	0.0355072	0.0560011	0.352506	NOT_DGE	UpReg
Cdc37l1	CDC37L1	-0.0585277	0.247274	0.654941	NOT_DGE	DownReg														geneM10
Cdc40	CDC40	0.0192765	0.754602	0.938656	NOT_DGE	UpReg													geneM1
Cdc42	CDC42	-0.00779502	0.68357	0.913326	NOT_DGE	DownReg					SYN					SCZ.DGE_down												geneM18
Cdc42bpa	CDC42BPA	-0.0575907	0.0299788	0.258891	NOT_DGE	DownReg			FMRP		SYN																			geneM2
Cdc42bpb	CDC42BPB	0.0458454	0.147462	0.54234	NOT_DGE	UpReg	ASD_SC	ASD	FMRP		SYN																																				geneM4
Cdc42bpg	CDC42BPG	-0.0945814	0.598643	0.87726	NOT_DGE	DownReg
Cdc42ep1	CDC42EP1	-0.132752	0.351124	0.742532	NOT_DGE	DownReg																								geneM2
Cdc42ep2	CDC42EP2	-0.0648526	0.634561	0.89398	NOT_DGE	DownReg																								geneM2
Cdc42ep3	CDC42EP3	0.141749	0.14249	0.533136	NOT_DGE	UpReg									BD.DGE_up		SCZ.DGE_up	geneM0
Cdc42ep4	CDC42EP4	-0.0649216	0.477351	0.817166	NOT_DGE	DownReg					SYN																														geneM3
Cdc42se1	CDC42SE1	0.0157823	0.754297	0.938656	NOT_DGE	UpReg														geneM10
Cdc42se2	CDC42SE2	0.0721415	0.0657591	0.374991	NOT_DGE	UpReg											SCZ.DGE_up		geneM1
Cdc45	CDC45	0.19433	0.205676	0.614482	NOT_DGE	UpReg												geneM0
Cdc5l	CDC5L	-0.0235439	0.484097	0.821244	NOT_DGE	DownReg											SCZ.DGE_up				geneM11
Cdc7	CDC7	0.0159955	0.80866	0.952481	NOT_DGE	UpReg
Cdc73	CDC73	0.0469785	0.271408	0.677887	NOT_DGE	UpReg												geneM0
Cdh10	CDH10	0.10902	0.274683	0.679787	NOT_DGE	UpReg	ASD_SC	ASD			SYN																						geneM22
Cdh11	CDH11	-0.05811	0.60337	0.878412	NOT_DGE	DownReg		ASD																																	geneM3
Cdh12	CDH12	-0.108503	0.175764	0.578193	NOT_DGE	DownReg										SCZ.DGE_down			geneM1
Cdh13	CDH13	0.197415	0.0629446	0.36856	NOT_DGE	UpReg					SYN						SCZ.DGE_up									geneM16
Cdh18	CDH18	-0.138742	0.0115281	0.149962	NOT_DGE	DownReg													geneM1
Cdh19	CDH19	-0.126963	0.28067	0.68525	NOT_DGE	DownReg																								geneM2
Cdh2	CDH2	0.114806	0.00078464	0.0255994	DGE	UpReg					SYN																														geneM3
Cdh20	CDH20	-0.0182392	0.807701	0.952066	NOT_DGE	DownReg											SCZ.DGE_up																								geneM3
Cdh22	CDH22	0.162587	0.0627133	0.36856	NOT_DGE	UpReg	ASD_SC	ASD											geneM1
Cdh24	CDH24	0.0545588	0.597996	0.876831	NOT_DGE	UpReg																								geneM2
Cdh4	CDH4	0.338121	0.0123674	0.156095	NOT_DGE	UpReg					SYN																														geneM3
Cdh5	CDH5	-0.0419916	0.644292	0.897211	NOT_DGE	DownReg																																										geneM5
Cdh6	CDH6	0.0855956	0.222083	0.631604	NOT_DGE	UpReg												geneM0
Cdh7	CDH7	-0.0423266	0.507327	0.833113	NOT_DGE	DownReg										SCZ.DGE_down		geneM0
Cdh8	CDH8	-0.088413	0.182859	0.589382	NOT_DGE	DownReg	ASD_SC	ASD											geneM1
Cdh9	CDH9	-0.0330921	0.835301	0.962654	NOT_DGE	DownReg	ASD_SC	ASD																																			geneM31
Cdip1	CDIP1	0.0577506	0.0248871	0.232633	NOT_DGE	UpReg											SCZ.DGE_up		geneM1
Cdipt	CDIPT	0.0709758	0.0255478	0.236363	NOT_DGE	UpReg					SYN							geneM0
Cdk10	CDK10	0.00271393	0.962002	0.991284	NOT_DGE	UpReg																													geneM24
Cdk11b	CDK11A	-0.0190949	0.622382	0.888313	NOT_DGE	DownReg															geneM11
Cdk11b	CDK11B	-0.0190949	0.622382	0.888313	NOT_DGE	DownReg												geneM0
Cdk12	CDK12	0.0383408	0.421416	0.790852	NOT_DGE	UpReg							ASD.DGE_up					geneM0
Cdk13	CDK13	-0.0299438	0.574369	0.866519	NOT_DGE	DownReg																		geneM14
Cdk14	CDK14	-0.0300897	0.438672	0.799776	NOT_DGE	DownReg						ASD.DGE_down				SCZ.DGE_down			geneM1
Cdk16	CDK16	-0.011838	0.833121	0.962293	NOT_DGE	DownReg			FMRP									geneM0
Cdk17	CDK17	0.0310683	0.46418	0.812126	NOT_DGE	UpReg			FMRP										geneM1
Cdk18	CDK18	0.100731	0.318801	0.719784	NOT_DGE	UpReg																								geneM2
Cdk19	CDK19	-0.0990184	0.201639	0.610875	NOT_DGE	DownReg																								geneM2
Cdk20	CDK20	0.162542	0.0193674	0.202205	NOT_DGE	UpReg													geneM1
Cdk2ap1	CDK2AP1	-0.1038	0.00016893	0.00821683	DGE	DownReg										SCZ.DGE_down		geneM0
Cdk2ap2	CDK2AP2	0.159466	0.11888	0.489611	NOT_DGE	UpReg														geneM10
Cdk4	CDK4	0.0166965	0.759274	0.940058	NOT_DGE	UpReg																																			geneM3
Cdk5	CDK5	-0.0138725	0.681825	0.912614	NOT_DGE	DownReg					SYN								geneM1
Cdk5r1	CDK5R1	0.032214	0.296309	0.697678	NOT_DGE	UpReg			FMRP		SYN								geneM1
Cdk5r2	CDK5R2	0.0964628	0.0506243	0.336202	NOT_DGE	UpReg			FMRP							SCZ.DGE_down		geneM0
Cdk5rap2	CDK5RAP2	0.119698	0.293392	0.695187	NOT_DGE	UpReg				ID																				geneM2
Cdk5rap3	CDK5RAP3	0.0570492	0.103029	0.458014	NOT_DGE	UpReg					SYN
Cdk6	CDK6	0.290878	3.99909e-07	6.30933e-05	DGE	UpReg										SCZ.DGE_down														geneM2
Cdk7	CDK7	-0.126157	0.0233739	0.224018	NOT_DGE	DownReg													geneM1
Cdk8	CDK8	-0.0905322	0.0460193	0.321739	NOT_DGE	DownReg												geneM0
Cdk9	CDK9	-0.0183412	0.581779	0.870498	NOT_DGE	DownReg																geneM12
Cdkal1	CDKAL1	-0.0190293	0.846956	0.965954	NOT_DGE	DownReg																																			geneM3
Cdkl1	CDKL1	-0.0191321	0.860292	0.970569	NOT_DGE	DownReg													geneM1
Cdkl2	CDKL2	0.0279823	0.54584	0.849941	NOT_DGE	UpReg					SYN							geneM0
Cdkl3	CDKL3	-0.026438	0.749775	0.937105	NOT_DGE	DownReg												geneM0
Cdkl4	CDKL4	0.17671	0.0201546	0.205828	NOT_DGE	UpReg												geneM0
Cdkl5	CDKL5	-0.0188544	0.405367	0.781208	NOT_DGE	DownReg	ASD_SC	ASD	FMRP	ID	SYN					SCZ.DGE_down		geneM0
Cdkn1a	CDKN1A	-0.0509912	0.601255	0.877712	NOT_DGE	DownReg																																										geneM5
Cdkn1b	CDKN1B	-0.0549862	0.342693	0.737396	NOT_DGE	DownReg		ASD																						geneM2
Cdkn2aip	CDKN2AIP	0.0486006	0.529169	0.842971	NOT_DGE	UpReg												geneM0
Cdkn2aipnl	CDKN2AIPNL	-0.0565876	0.174065	0.576437	NOT_DGE	DownReg													geneM1
Cdkn2d	CDKN2D	-0.0598413	0.0373023	0.289694	NOT_DGE	DownReg												geneM0
Cdnf	CDNF	0.0272132	0.73062	0.9301	NOT_DGE	UpReg																																									geneM4
Cdo1	CDO1	0.00672648	0.813938	0.955328	NOT_DGE	UpReg											SCZ.DGE_up						geneM13
Cdon	CDON	0.00931674	0.918824	0.982854	NOT_DGE	UpReg				ID		ASD.DGE_down						geneM0
Cdpf1	CDPF1	0.0819938	0.424089	0.79203	NOT_DGE	UpReg																																									geneM4
Cdr2	CDR2	-0.322765	0.0235851	0.225166	NOT_DGE	DownReg											SCZ.DGE_up		geneM1
Cdr2l	CDR2L	-0.163536	0.0517523	0.338397	NOT_DGE	DownReg										SCZ.DGE_down														geneM2
Cds1	CDS1	-0.0447136	0.0684069	0.383166	NOT_DGE	DownReg													geneM1
Cds2	CDS2	0.0092152	0.769137	0.941663	NOT_DGE	UpReg
Cdsn	CDSN	-0.0476998	0.771081	0.942713	NOT_DGE	DownReg
Cdv3	CDV3	-0.0405124	0.395848	0.775385	NOT_DGE	DownReg															geneM11
Cdyl	CDYL	-0.162829	0.241614	0.648908	NOT_DGE	DownReg									BD.DGE_up		SCZ.DGE_up	geneM0
Cdyl2	CDYL2	-0.123813	0.341688	0.736819	NOT_DGE	DownReg											SCZ.DGE_up						geneM13
Cebpa	CEBPA	0.0340038	0.844615	0.965801	NOT_DGE	UpReg												geneM0
Cebpb	CEBPB	0.100474	0.388165	0.769729	NOT_DGE	UpReg											SCZ.DGE_up																															geneM5
Cebpd	CEBPD	0.606277	0.000330078	0.0138633	DGE	UpReg									BD.DGE_up		SCZ.DGE_up																															geneM5
Cebpg	CEBPG	0.0605832	0.0944263	0.439656	NOT_DGE	UpReg											SCZ.DGE_up			geneM10
Cebpz	CEBPZ	-0.101717	0.136161	0.520858	NOT_DGE	DownReg															geneM11
Cebpzos	CEBPZOS	-0.0174472	0.791222	0.946441	NOT_DGE	DownReg
Cecr2	CECR2	-0.0267525	0.875358	0.973512	NOT_DGE	DownReg		ASD																				geneM18
Cecr5		0.0536056	0.408269	0.782823	NOT_DGE	UpReg
Cecr6		0.121296	0.171388	0.572245	NOT_DGE	UpReg
Celf1	CELF1	0.0913675	0.00715751	0.110936	NOT_DGE	UpReg																																	geneM28
Celf2	CELF2	0.0565645	0.224061	0.633889	NOT_DGE	UpReg													geneM1
Celf3	CELF3	0.0163604	0.83245	0.962229	NOT_DGE	UpReg										SCZ.DGE_down											geneM17
Celf4	CELF4	0.0428881	0.441517	0.801986	NOT_DGE	UpReg		ASD								SCZ.DGE_down		geneM0
Celf5		0.0456965	0.455937	0.808583	NOT_DGE	UpReg
Celf6	CELF6	-0.0260609	0.788225	0.946441	NOT_DGE	DownReg		ASD																		geneM16
Celsr1	CELSR1	-0.108134	0.458645	0.810264	NOT_DGE	DownReg								BD.DGE_down		SCZ.DGE_down		geneM0
Celsr2	CELSR2	0.0369415	0.507982	0.833113	NOT_DGE	UpReg			FMRP			ASD.DGE_down				SCZ.DGE_down			geneM1
Celsr3	CELSR3	-0.0503519	0.549919	0.852395	NOT_DGE	DownReg			FMRP										geneM1
Cemip	CEMIP	0.0371529	0.594417	0.875168	NOT_DGE	UpReg
Cend1	CEND1	-0.0822079	0.00123282	0.0345582	DGE	DownReg					SYN								geneM1
Cenpa	CENPA	-0.132782	0.138326	0.525545	NOT_DGE	DownReg
Cenpb	CENPB	0.00161107	0.981051	0.996117	NOT_DGE	UpReg																								geneM2
Cenpc1	CENPC	0.0675896	0.34629	0.739322	NOT_DGE	UpReg												geneM0
Cenpe	CENPE	-0.141935	0.513607	0.833939	NOT_DGE	DownReg												geneM0
Cenpj	CENPJ	0.276041	0.120218	0.491168	NOT_DGE	UpReg				ID								geneM0
Cenpl	CENPL	0.0323219	0.816386	0.956464	NOT_DGE	UpReg												geneM0
Cenpm	CENPM	0.113996	0.261554	0.669305	NOT_DGE	UpReg												geneM0
Cenpo	CENPO	0.218501	0.182584	0.588651	NOT_DGE	UpReg												geneM0
Cenpq	CENPQ	-0.0903516	0.30737	0.707803	NOT_DGE	DownReg																								geneM2
Cenpt	CENPT	0.0323658	0.379029	0.763671	NOT_DGE	UpReg
Cenpu	CENPU	-0.000721854	0.996583	0.998994	NOT_DGE	DownReg
Cenpv	CENPV	-0.0295603	0.562392	0.859299	NOT_DGE	DownReg												geneM0
Cenpw	CENPW	-0.0955135	0.475009	0.8171	NOT_DGE	DownReg													geneM1
Cep104	CEP104	0.0519655	0.240704	0.64876	NOT_DGE	UpReg								BD.DGE_down																geneM2
Cep112	CEP112	-0.13498	0.327964	0.728112	NOT_DGE	DownReg											SCZ.DGE_up	geneM0
Cep120	CEP120	0.0257813	0.50082	0.831273	NOT_DGE	UpReg												geneM0
Cep126	CEP126	-0.0886757	0.358668	0.74878	NOT_DGE	DownReg											SCZ.DGE_up
Cep128	CEP128	-0.272147	0.0685854	0.383642	NOT_DGE	DownReg												geneM0
Cep131	CEP131	0.0535481	0.459681	0.810435	NOT_DGE	UpReg
Cep135	CEP135	0.163103	0.076584	0.403443	NOT_DGE	UpReg				ID								geneM0
Cep162	CEP162	0.104248	0.144913	0.538396	NOT_DGE	UpReg
Cep164	CEP164	-0.0338728	0.683661	0.913326	NOT_DGE	DownReg
Cep170	CEP170	0.0139027	0.752292	0.938304	NOT_DGE	UpReg																						geneM18
Cep170b	CEP170B	0.0370423	0.50931	0.83324	NOT_DGE	UpReg																geneM12
Cep19	CEP19	0.0323401	0.371071	0.757404	NOT_DGE	UpReg																													geneM24
Cep192	CEP192	0.0154101	0.890721	0.977197	NOT_DGE	UpReg												geneM0
Cep250	CEP250	-0.0222296	0.637576	0.895143	NOT_DGE	DownReg											SCZ.DGE_up				geneM11
Cep290	CEP290	0.0573667	0.238159	0.646352	NOT_DGE	UpReg		ASD		ID											geneM11
Cep295	CEP295	0.0296208	0.43141	0.796292	NOT_DGE	UpReg
Cep350	CEP350	0.0717542	0.17616	0.578549	NOT_DGE	UpReg																																				geneM30
Cep41	CEP41	-0.121922	0.294017	0.695538	NOT_DGE	DownReg	ASD_SC	ASD		ID																				geneM2
Cep44	CEP44	0.0838138	0.0479232	0.328548	NOT_DGE	UpReg																								geneM2
Cep57	CEP57	-0.0648094	0.283521	0.68752	NOT_DGE	DownReg									BD.DGE_up		SCZ.DGE_up																						geneM28
Cep57l1	CEP57L1	-0.0767236	0.418817	0.789917	NOT_DGE	DownReg												geneM0
Cep63	CEP63	0.0370594	0.499494	0.831004	NOT_DGE	UpReg													geneM1
Cep68	CEP68	0.0320708	0.514246	0.834207	NOT_DGE	UpReg																																									geneM4
Cep70	CEP70	-0.0434481	0.293444	0.695187	NOT_DGE	DownReg												geneM0
Cep72	CEP72	-0.0596052	0.690284	0.916104	NOT_DGE	DownReg													geneM1
Cep76	CEP76	-0.0704899	0.433873	0.797974	NOT_DGE	DownReg												geneM0
Cep78	CEP78	-0.0482424	0.623519	0.88847	NOT_DGE	DownReg												geneM0
Cep83	CEP83	-0.0469514	0.33928	0.73442	NOT_DGE	DownReg
Cep85	CEP85	0.00264519	0.980507	0.995883	NOT_DGE	UpReg																								geneM2
Cep85l	CEP85L	0.0136519	0.874297	0.973202	NOT_DGE	UpReg																																			geneM3
Cep89	CEP89	0.114379	0.260746	0.668628	NOT_DGE	UpReg				ID								geneM0
Cep95	CEP95	-0.0274784	0.791331	0.946441	NOT_DGE	DownReg															geneM11
Cep97	CEP97	-0.0835804	0.252782	0.661225	NOT_DGE	DownReg										SCZ.DGE_down														geneM2
Cept1	CEPT1	0.0296695	0.509158	0.83324	NOT_DGE	UpReg														geneM10
Cercam	CERCAM	-0.0670879	0.417593	0.789116	NOT_DGE	DownReg						ASD.DGE_down				SCZ.DGE_down														geneM2
Cerk	CERK	-0.159835	0.00858902	0.124349	NOT_DGE	DownReg													geneM1
Cers1	CERS1	0.0200308	0.604866	0.878599	NOT_DGE	UpReg																																			geneM3
Cers1	GDF1	0.0200308	0.604866	0.878599	NOT_DGE	UpReg												geneM0
Cers2	CERS2	-0.0320157	0.633075	0.893209	NOT_DGE	DownReg																								geneM2
Cers4	CERS4	-0.0505492	0.269371	0.676369	NOT_DGE	DownReg										SCZ.DGE_down														geneM2
Cers5	CERS5	0.0201809	0.613436	0.882777	NOT_DGE	UpReg												geneM0
Cers6	CERS6	0.13501	5.26142e-06	0.0005351	DGE	UpReg													geneM1
Cetn2	CETN2	-0.0365742	0.338514	0.734266	NOT_DGE	DownReg												geneM0
Cetn3	CETN3	0.0121617	0.781337	0.944283	NOT_DGE	UpReg																																			geneM3
Cetn4		0.0262906	0.818797	0.957442	NOT_DGE	UpReg
Cfap100	CFAP100	0.0207341	0.866957	0.971421	NOT_DGE	UpReg
Cfap20	CFAP20	0.0962282	0.10962	0.472627	NOT_DGE	UpReg
Cfap36	CFAP36	0.00970984	0.860109	0.970569	NOT_DGE	UpReg						ASD.DGE_down
Cfap46	CFAP46	0.00205981	0.989489	0.997473	NOT_DGE	UpReg										SCZ.DGE_down
Cfap54	CFAP54	0.125764	0.140572	0.530637	NOT_DGE	UpReg
Cfap61	CFAP61	0.0466939	0.699612	0.917141	NOT_DGE	UpReg
Cfap65	CFAP65	0.0508966	0.704387	0.918463	NOT_DGE	UpReg
Cfap69	CFAP69	-0.0797477	0.349871	0.741947	NOT_DGE	DownReg											SCZ.DGE_up
Cfap74	CFAP74	-0.0977316	0.114079	0.480677	NOT_DGE	DownReg										SCZ.DGE_down
Cfap97	CFAP97	0.0267437	0.575512	0.867097	NOT_DGE	UpReg
Cfdp1	CFDP1	-0.0323192	0.393567	0.773803	NOT_DGE	DownReg															geneM11
Cfh		-0.0246636	0.791155	0.946441	NOT_DGE	DownReg
Cfl1	CFL1	-0.00378354	0.828895	0.960487	NOT_DGE	DownReg					SYN							geneM0
Cfl2	CFL2	-0.0571836	0.204035	0.613002	NOT_DGE	DownReg					SYN	ASD.DGE_down				SCZ.DGE_down														geneM2
Cflar	CFLAR	0.00675094	0.940671	0.98579	NOT_DGE	UpReg							ASD.DGE_up																												geneM3
Cfp	CFP	-0.155875	0.303928	0.704624	NOT_DGE	DownReg												geneM0
Cggbp1	CGGBP1	0.0384436	0.230997	0.642213	NOT_DGE	UpReg
Cgn	CGN	-0.0554223	0.594823	0.875168	NOT_DGE	DownReg																								geneM2
Cgnl1	CGNL1	-0.00612148	0.973884	0.994293	NOT_DGE	DownReg	ASD_SC	ASD																																	geneM3
Cgref1	CGREF1	0.0479965	0.402645	0.779693	NOT_DGE	UpReg
Cgrrf1	CGRRF1	-0.131446	0.169779	0.570067	NOT_DGE	DownReg																																			geneM3
CH25-588N10.2		-0.180422	0.0315287	0.26467	NOT_DGE	DownReg
CH36-200G6.4		0.0527129	0.114395	0.481141	NOT_DGE	UpReg
Chac1	CHAC1	-0.179126	0.0745182	0.398185	NOT_DGE	DownReg												geneM0
Chac2	CHAC2	0.0237456	0.789995	0.946441	NOT_DGE	UpReg										SCZ.DGE_down		geneM0
Chadl	CHADL	0.109547	0.458714	0.810264	NOT_DGE	UpReg						ASD.DGE_down																		geneM2
Chaf1a	CHAF1A	0.00937345	0.829447	0.960638	NOT_DGE	UpReg						ASD.DGE_down						geneM0
Champ1	CHAMP1	0.101194	0.0210008	0.210624	NOT_DGE	UpReg				ID
Chchd1	CHCHD1	-0.0083977	0.931005	0.983467	NOT_DGE	DownReg												geneM0
Chchd10	CHCHD10	-0.0202968	0.552903	0.854048	NOT_DGE	DownReg											SCZ.DGE_up		geneM1
Chchd2	CHCHD2	-0.0374834	0.215796	0.624989	NOT_DGE	DownReg												geneM0
Chchd3	CHCHD3	-0.0369531	0.507881	0.833113	NOT_DGE	DownReg					SYN													geneM14
Chchd4	CHCHD4	-0.0336341	0.34736	0.739421	NOT_DGE	DownReg												geneM0
Chchd5	CHCHD5	-0.160374	0.0396227	0.296953	NOT_DGE	DownReg												geneM0
Chchd6	CHCHD6	0.0248874	0.662786	0.90582	NOT_DGE	UpReg					SYN				BD.DGE_up		SCZ.DGE_up																														geneM4
Chchd7	CHCHD7	-0.0279814	0.571837	0.865231	NOT_DGE	DownReg											SCZ.DGE_up	geneM0
Chd1	CHD1	-0.0234951	0.734526	0.931767	NOT_DGE	DownReg																									geneM20
Chd1l	CHD1L	-0.105882	0.33665	0.732699	NOT_DGE	DownReg												geneM0
Chd2	CHD2	0.0108691	0.705711	0.919187	NOT_DGE	UpReg	ASD_SC	ASD		ID							SCZ.DGE_up				geneM11
Chd3	CHD3	0.134224	0.0308691	0.262345	NOT_DGE	UpReg			FMRP	ID			ASD.DGE_up											geneM14
Chd3os		-0.115763	9.50383e-06	0.000835387	DGE	DownReg
Chd4	CHD4	-0.0739862	0.0403644	0.300017	NOT_DGE	DownReg			FMRP	ID																			geneM19
Chd5	CHD5	0.0270315	0.476864	0.817166	NOT_DGE	UpReg			FMRP													geneM12
Chd6	CHD6	0.0388454	0.242735	0.650642	NOT_DGE	UpReg			FMRP																				geneM19
Chd7	CHD7	0.141487	0.00725066	0.111711	NOT_DGE	UpReg	ASD_SC	ASD		ID						SCZ.DGE_down														geneM2
Chd8	CHD8	0.0539665	0.189115	0.595204	NOT_DGE	UpReg	ASD_SC	ASD	FMRP	ID																			geneM19
Chd9	CHD9	-0.0767563	0.0126711	0.15805	NOT_DGE	DownReg																																				geneM30
Chdh	CHDH	-0.371847	0.00407651	0.0766679	NOT_DGE	DownReg											SCZ.DGE_up																								geneM3
Cherp	CHERP	0.0857928	0.0844022	0.419319	NOT_DGE	UpReg											SCZ.DGE_up
Chfr	CHFR	0.0905959	0.1307	0.509792	NOT_DGE	UpReg																																	geneM28
Chga	CHGA	-0.0434878	0.184467	0.591011	NOT_DGE	DownReg						ASD.DGE_down							geneM1
Chgb	CHGB	-0.0539852	0.199086	0.608266	NOT_DGE	DownReg
Chic1	CHIC1	-0.0226338	0.63178	0.892416	NOT_DGE	DownReg						ASD.DGE_down							geneM1
Chic2	CHIC2	0.0140664	0.833872	0.962318	NOT_DGE	UpReg												geneM0
Chid1	CHID1	0.0831283	0.00184844	0.0454939	DGE	UpReg												geneM0
Chil1	CHI3L1	-0.0461732	0.702734	0.917838	NOT_DGE	DownReg																																										geneM5
Chka	CHKA	0.012992	0.723786	0.928057	NOT_DGE	UpReg												geneM0
Chl1	CHL1	0.14286	0.0938151	0.438863	NOT_DGE	UpReg					SYN								geneM1
Chm	CHM	-0.0910938	0.0549164	0.349071	NOT_DGE	DownReg													geneM1
Chml	CHML	-0.0281258	0.597431	0.876802	NOT_DGE	DownReg						ASD.DGE_down																																			geneM4
Chmp1a	CHMP1A	0.0393236	0.295436	0.697138	NOT_DGE	UpReg					SYN							geneM0
Chmp1b	CHMP1B	0.0461128	0.487739	0.823244	NOT_DGE	UpReg													geneM1
Chmp2a	CHMP2A	-0.0870262	0.171553	0.572245	NOT_DGE	DownReg												geneM0
Chmp2b	CHMP2B	-0.0126355	0.66127	0.905081	NOT_DGE	DownReg										SCZ.DGE_down												geneM18
Chmp3	CHMP3	-0.0541008	0.0625528	0.368368	NOT_DGE	DownReg						ASD.DGE_down							geneM1
Chmp3	RNF103-CHMP3	-0.0541008	0.0625528	0.368368	NOT_DGE	DownReg																																									geneM4
Chmp4b	CHMP4B	0.0194277	0.542962	0.848362	NOT_DGE	UpReg					SYN
Chmp5	CHMP5	-0.0265365	0.577145	0.868074	NOT_DGE	DownReg												geneM0
Chmp6	CHMP6	-0.0940559	0.0916793	0.435267	NOT_DGE	DownReg																																									geneM4
Chmp7	CHMP7	-0.0184542	0.34529	0.738853	NOT_DGE	DownReg
Chn1	CHN1	-0.0317409	0.383577	0.76671	NOT_DGE	DownReg			FMRP										geneM1
Chn2	CHN2	-0.0289627	0.510885	0.833939	NOT_DGE	DownReg			FMRP																					geneM2
Chordc1	CHORDC1	-0.0713535	0.332105	0.731264	NOT_DGE	DownReg							ASD.DGE_up				SCZ.DGE_up			geneM10
Chp1	CHP1	0.0130173	0.451794	0.806635	NOT_DGE	UpReg													geneM1
Chpf	CHPF	-0.0336753	0.484933	0.821386	NOT_DGE	DownReg									BD.DGE_up		SCZ.DGE_up																								geneM3
Chpf2	CHPF2	0.0377028	0.450663	0.806134	NOT_DGE	UpReg										SCZ.DGE_down		geneM0
Chpt1	CHPT1	-0.00115512	0.983755	0.996504	NOT_DGE	DownReg																																			geneM3
Chrac1	CHRAC1	-0.0217993	0.846353	0.965881	NOT_DGE	DownReg																								geneM2
Chrd	CHRD	0.00912389	0.904061	0.981714	NOT_DGE	UpReg
Chrdl1	CHRDL1	-0.0307823	0.673572	0.909872	NOT_DGE	DownReg									BD.DGE_up		SCZ.DGE_up																								geneM3
Chrm1	CHRM1	0.0856112	0.079509	0.411177	NOT_DGE	UpReg													geneM1
Chrm2	CHRM2	-0.30221	0	0	DGE	DownReg										SCZ.DGE_down														geneM2
Chrm3	CHRM3	-0.147832	0.0419082	0.304807	NOT_DGE	DownReg		ASD											geneM1
Chrm4	CHRM4	0.0440545	0.757319	0.939172	NOT_DGE	UpReg										SCZ.DGE_down			geneM1
Chrna4	CHRNA4	0.00659987	0.931041	0.983467	NOT_DGE	UpReg				ID																				geneM2
Chrna5	CHRNA5	0.198032	0.0351641	0.280265	NOT_DGE	UpReg												geneM0
Chrna7	CHRFAM7A	-0.133504	0.323245	0.722965	NOT_DGE	DownReg												geneM0
Chrna7	CHRNA7	-0.133504	0.323245	0.722965	NOT_DGE	DownReg	ASD_SC	ASD									SCZ.DGE_up		geneM1
Chrnb2	CHRNB2	-0.0347923	0.421812	0.791163	NOT_DGE	DownReg										SCZ.DGE_down			geneM1
Chrnb3	CHRNB3	-0.281131	0.0192274	0.202149	NOT_DGE	DownReg		ASD																						geneM2
Chst1	CHST1	-0.0159292	0.655138	0.9022	NOT_DGE	DownReg									BD.DGE_up		SCZ.DGE_up						geneM13
Chst10	CHST10	0.0393389	0.21616	0.62531	NOT_DGE	UpReg																																			geneM3
Chst11	CHST11	0.0526085	0.488901	0.823515	NOT_DGE	UpReg																																			geneM3
Chst12	CHST12	-0.0572593	0.515529	0.83469	NOT_DGE	DownReg												geneM0
Chst15	CHST15	0.0880267	0.250752	0.659099	NOT_DGE	UpReg													geneM1
Chst2	CHST2	0.240484	5.74604e-07	8.32615e-05	DGE	UpReg			FMRP									geneM0
Chst3	CHST3	-0.0862625	0.360104	0.748801	NOT_DGE	DownReg											SCZ.DGE_up																															geneM5
Chst8	CHST8	0.189425	8.65732e-06	0.000772007	DGE	UpReg												geneM0
Chsy1	CHSY1	0.176249	8.18561e-06	0.000742645	DGE	UpReg											SCZ.DGE_up																															geneM5
Chsy3	CHSY3	0.00660432	0.934418	0.984499	NOT_DGE	UpReg																											geneM22
Chtf8	CHTF8	0.0682447	0.0558967	0.352316	NOT_DGE	UpReg											SCZ.DGE_up	geneM0	geneM1
Chtop	CHTOP	-0.00947271	0.768747	0.941663	NOT_DGE	DownReg												geneM0
Chuk	CHUK	-0.032233	0.609488	0.88053	NOT_DGE	DownReg										SCZ.DGE_down														geneM2
Churc1	CHURC1	-0.130281	0.187386	0.59408	NOT_DGE	DownReg												geneM0
Ciao1	CIAO1	0.00450301	0.913481	0.982854	NOT_DGE	UpReg										SCZ.DGE_down
Ciapin1	CIAPIN1	-0.0187035	0.360476	0.748822	NOT_DGE	DownReg
Ciart	CIART	0.190447	0.110743	0.475485	NOT_DGE	UpReg									BD.DGE_up		SCZ.DGE_up
Cib1	CIB1	-0.021503	0.750184	0.937139	NOT_DGE	DownReg											SCZ.DGE_up																														geneM4
Cib2	CIB2	-0.0409054	0.474035	0.817013	NOT_DGE	DownReg	ASD_SC	ASD									SCZ.DGE_up	geneM0
Cic	CIC	0.0905915	0.0490085	0.331113	NOT_DGE	UpReg			FMRP	ID
Cideb	CIDEB	-0.118451	0.0242836	0.229695	NOT_DGE	DownReg												geneM0
Cinp	CINP	0.038971	0.441522	0.801986	NOT_DGE	UpReg																																									geneM4
Cipc	CIPC	-0.0166892	0.707275	0.92005	NOT_DGE	DownReg										SCZ.DGE_down
Cir1	CIR1	0.0279972	0.60581	0.878622	NOT_DGE	UpReg											SCZ.DGE_up	geneM0
Cirbp	CIRBP	-0.0883753	0.0752143	0.400493	NOT_DGE	DownReg																																									geneM4
Cisd1	CISD1	-0.0723523	0.103667	0.459195	NOT_DGE	DownReg					SYN								geneM1
Cisd2	CISD2	-0.000687155	0.99043	0.998098	NOT_DGE	DownReg										SCZ.DGE_down			geneM1
Cisd3	CISD3	-0.0447977	0.552817	0.854048	NOT_DGE	DownReg													geneM1
Cit	CIT	0.0480013	0.272722	0.678415	NOT_DGE	UpReg			FMRP	ID	SYN								geneM1
Cited2	CITED2	0.215622	0.00534512	0.091357	NOT_DGE	UpReg													geneM1
Cited4	CITED4	0.207176	0.054467	0.346752	NOT_DGE	UpReg											SCZ.DGE_up	geneM0
Ciz1	CIZ1	-0.0585548	0.295076	0.697138	NOT_DGE	DownReg
Ckap4	CKAP4	-0.0316161	0.549337	0.851776	NOT_DGE	DownReg					SYN							geneM0
Ckap5	CKAP5	0.0382649	0.0307167	0.261816	NOT_DGE	UpReg			FMRP		SYN																		geneM19
Ckb	CKB	0.0270014	0.581295	0.870458	NOT_DGE	UpReg			FMRP		SYN							geneM0
Cklf	CKLF	0.200396	0.149274	0.546049	NOT_DGE	UpReg																								geneM2
Ckmt1	CKMT1A	0.00917271	0.858971	0.970037	NOT_DGE	UpReg													geneM1
Ckmt1	CKMT1B	0.00917271	0.858971	0.970037	NOT_DGE	UpReg					SYN								geneM1
Clasp1	CLASP1	0.058211	0.116002	0.484317	NOT_DGE	UpReg			FMRP		SYN							geneM0
Clasp2	CLASP2	-0.079847	0.000148334	0.00751195	DGE	DownReg			FMRP		SYN																			geneM2
Clasrp	CLASRP	-0.0178321	0.746624	0.935275	NOT_DGE	DownReg												geneM0
Clcc1	CLCC1	-0.0244878	0.66777	0.908416	NOT_DGE	DownReg																								geneM2
Clcn2	CLCN2	-0.0185744	0.69216	0.916217	NOT_DGE	DownReg																																			geneM3
Clcn3	CLCN3	-0.0729746	0.00698475	0.109782	NOT_DGE	DownReg			FMRP		SYN	ASD.DGE_down				SCZ.DGE_down														geneM2
Clcn4	CLCN4	-0.0112148	0.562273	0.859224	NOT_DGE	DownReg				ID		ASD.DGE_down							geneM1
Clcn5	CLCN5	0.0151875	0.868716	0.971421	NOT_DGE	UpReg													geneM1
Clcn6	CLCN6	0.0305553	0.397703	0.776957	NOT_DGE	UpReg
Clcn7	CLCN7	0.0448608	0.293475	0.695187	NOT_DGE	UpReg												geneM0
Cldn10	CLDN10	-0.193768	0.137719	0.524689	NOT_DGE	DownReg																																			geneM3
Cldn11	CLDN11	0.0399839	0.71935	0.926047	NOT_DGE	UpReg						ASD.DGE_down				SCZ.DGE_down														geneM2
Cldn12	CLDN12	0.0447808	0.18333	0.589975	NOT_DGE	UpReg																													geneM24
Cldn34c1	CLDN34	-0.140404	0.371686	0.757436	NOT_DGE	DownReg
Cldn5	CLDN5	-0.0316756	0.718258	0.925721	NOT_DGE	DownReg																																										geneM5
Cldnd1	CLDND1	0.0411693	0.24934	0.657168	NOT_DGE	UpReg																								geneM2
Clec11a	CLEC11A	-0.169275	0.013365	0.162847	NOT_DGE	DownReg										SCZ.DGE_down		geneM0
Clec16a	CLEC16A	0.0233587	0.360105	0.748801	NOT_DGE	UpReg			FMRP																																						geneM4
Clec18a	CLEC18A	-0.110206	0.501346	0.83133	NOT_DGE	DownReg												geneM0
Clec18a	CLEC18B	-0.110206	0.501346	0.83133	NOT_DGE	DownReg											SCZ.DGE_up	geneM0
Clec18a	CLEC18C	-0.110206	0.501346	0.83133	NOT_DGE	DownReg												geneM0
Clec2d	CLEC2D	-0.0791633	0.243259	0.651012	NOT_DGE	DownReg												geneM0
Clec2l	CLEC2L	-0.0176088	0.771276	0.942771	NOT_DGE	DownReg						ASD.DGE_down							geneM1
Clec3b	CLEC3B	-0.0902262	0.585495	0.87233	NOT_DGE	DownReg																															geneM26
Clec4a3	CLEC4C	-0.0852894	0.541993	0.847816	NOT_DGE	DownReg
Clgn	CLGN	-0.141658	0.0115635	0.150106	NOT_DGE	DownReg									BD.DGE_up
Clic1	CLIC1	-0.0359501	0.569579	0.863965	NOT_DGE	DownReg							ASD.DGE_up				SCZ.DGE_up																															geneM5
Clic4	CLIC4	-0.0647745	0.473772	0.816887	NOT_DGE	DownReg																																										geneM5
Clic5	CLIC5	-0.0941267	0.211697	0.621344	NOT_DGE	DownReg												geneM0
Clint1	CLINT1	0.0205084	0.513814	0.833939	NOT_DGE	UpReg														geneM10
Clip1	CLIP1	-0.0074047	0.79837	0.947747	NOT_DGE	DownReg				ID	SYN																																					geneM5
Clip2	CLIP2	-0.00670887	0.84986	0.967154	NOT_DGE	DownReg					SYN																			geneM2
Clip3	CLIP3	0.0734751	3.46239e-08	7.22173e-06	DGE	UpReg			FMRP		SYN
Clip4	CLIP4	0.00567483	0.912087	0.98285	NOT_DGE	UpReg													geneM1
Clk1	CLK1	0.176015	0.0245173	0.230665	NOT_DGE	UpReg														geneM10
Clk2	CLK2	0.0666052	0.0696426	0.387267	NOT_DGE	UpReg												geneM0
Clk3	CLK3	-0.0823845	0.0835305	0.418579	NOT_DGE	DownReg														geneM10
Clk4	CLK4	-0.0211086	0.686529	0.914629	NOT_DGE	DownReg
Clmn	CLMN	-0.109614	0.221928	0.631309	NOT_DGE	DownReg					SYN																			geneM2
Clmp	CLMP	0.0655685	0.120746	0.492021	NOT_DGE	UpReg						ASD.DGE_down				SCZ.DGE_down														geneM2
Cln3	CLN3	0.191899	0.00656853	0.10594	NOT_DGE	UpReg				ID								geneM0
Cln5	CLN5	-0.0922305	0.165998	0.567013	NOT_DGE	DownReg				ID																															geneM3
Cln6	CLN6	-0.0402205	0.549238	0.851776	NOT_DGE	DownReg				ID						SCZ.DGE_down																															geneM4
Cln8	CLN8	0.0154348	0.754345	0.938656	NOT_DGE	UpReg	ASD_SC	ASD		ID																				geneM2
Clns1a	CLNS1A	-0.0914818	2.55801e-05	0.00188496	DGE	DownReg												geneM0
Clock	CLOCK	-0.0415974	0.095558	0.442452	NOT_DGE	DownReg										SCZ.DGE_down		geneM0
Clp1	CLP1	0.229175	0.00272911	0.0575076	NOT_DGE	UpReg				ID								geneM0
Clpb	CLPB	0.0284701	0.247342	0.654941	NOT_DGE	UpReg				ID								geneM0
Clpp	CLPP	0.00730462	0.813819	0.955328	NOT_DGE	UpReg												geneM0
Clptm1	CLPTM1	0.0468046	0.161151	0.562268	NOT_DGE	UpReg
Clptm1l	CLPTM1L	-0.00641621	0.836346	0.963046	NOT_DGE	DownReg																														geneM25
Clpx	CLPX	0.0104685	0.822562	0.958838	NOT_DGE	UpReg						ASD.DGE_down									geneM11
Clstn1	CLSTN1	0.0300027	0.443907	0.803584	NOT_DGE	UpReg			FMRP
Clstn2	CLSTN2	-0.0576765	0.091474	0.434961	NOT_DGE	DownReg																								geneM2
Clstn3	CLSTN3	0.0553026	0.243575	0.651333	NOT_DGE	UpReg		ASD											geneM1
Clta	CLTA	0.0343667	0.117467	0.487633	NOT_DGE	UpReg					SYN							geneM0
Cltb	CLTB	0.00191651	0.938345	0.985767	NOT_DGE	UpReg					SYN													geneM14
Cltc	CLTC	-0.0302713	0.186114	0.59304	NOT_DGE	DownReg			FMRP		SYN
Clu	CLU	0.0152759	0.824645	0.959528	NOT_DGE	UpReg					SYN		ASD.DGE_up				SCZ.DGE_up																								geneM3
Cluap1	CLUAP1	0.00834601	0.879212	0.974277	NOT_DGE	UpReg												geneM0
Cluh	CLUH	-0.0403612	0.241172	0.648908	NOT_DGE	DownReg									BD.DGE_up		SCZ.DGE_up	geneM0
Clvs1	CLVS1	-0.0276676	0.486778	0.822672	NOT_DGE	DownReg													geneM1
Clvs2	CLVS2	0.0144466	0.721998	0.927458	NOT_DGE	UpReg													geneM1
Clybl	CLYBL	-0.0168682	0.710694	0.921846	NOT_DGE	DownReg												geneM0
Cmas	CMAS	0.0064603	0.842119	0.965801	NOT_DGE	UpReg													geneM1
Cmbl	CMBL	-0.068746	0.476587	0.817166	NOT_DGE	DownReg																																			geneM3
Cmc1	CMC1	-0.0733859	0.265709	0.672206	NOT_DGE	DownReg					SYN							geneM0
Cmc2	CMC2	-0.0994289	0.359978	0.748801	NOT_DGE	DownReg						ASD.DGE_down				SCZ.DGE_down			geneM1
Cmip	CMIP	0.00157573	0.972871	0.994293	NOT_DGE	UpReg		ASD
Cmklr1	CMKLR1	-0.0798334	0.516192	0.834941	NOT_DGE	DownReg										SCZ.DGE_down																																	geneM6
Cml1		-0.143658	0.20554	0.61447	NOT_DGE	DownReg
Cml3		-0.400826	5.65749e-08	1.12292e-05	DGE	DownReg
Cmpk1	CMPK1	-0.0694184	0.0204013	0.207144	NOT_DGE	DownReg					SYN					SCZ.DGE_down			geneM1
Cmpk2	CMPK2	0.0300331	0.71559	0.924811	NOT_DGE	UpReg											SCZ.DGE_up																											geneM32
Cmss1	CMSS1	0.0853807	0.302261	0.703541	NOT_DGE	UpReg									BD.DGE_up
Cmtm3	CMTM3	0.150243	0.261733	0.669483	NOT_DGE	UpReg																																											geneM6
Cmtm4	CMTM4	0.0598284	0.20002	0.609269	NOT_DGE	UpReg												geneM0
[truncated: 10,600 more rows]
[truncated: 3 more columns]
