# Supplementary material for: Zbtb16 regulates social cognitive behaviors and neocortical development
Source: Transl Psychiatry. 2021 Apr 24;11:242. doi: 10.1038/s41398-021-01358-y (PMC8068730; doi:10.1038/s41398-021-01358-y)
Supplement: Supplementary file 3 — Supplementary Table2 [file 41398_2021_1358_MOESM3_ESM.xlsx]

## Sheet: Sheet 1
Gene	Estimate	Pval	FDR	Threshold	Direction	ASTROCYTES_Gja1	ENDOTHELIAL_STALK_Flt1	ENDOTHELIAL_TIP_Dcn	MICROGLIA_C1qb	MURAL_Rgs5Acta2	NEURON_Claustrum_Slc17a6	NEURON_Gad1Gad2	NEURON_Interneurons	NEURON_L5_Slc17a7	NEURON_L5a_Slc17a7	NEURON_L5b_Slc17a6	NEURON_Slc17a7	OLIGODENDROCYTES_Tnf	POLYDENDROCYTE_Tnr
Aak1	-0.0460391	0.017259	0.188958	NOT_DGE	DownReg						NEURON_Claustrum_Slc17a6	NEURON_Gad1Gad2	NEURON_Interneurons		NEURON_L5a_Slc17a7	NEURON_L5b_Slc17a6	NEURON_Slc17a7
Aatk	-0.0428884	0.256155	0.664323	NOT_DGE	DownReg													OLIGODENDROCYTES_Tnf
Abat	0.00928227	0.876788	0.97384	NOT_DGE	UpReg							NEURON_Gad1Gad2	NEURON_Interneurons
Abca2	-0.0194146	0.763881	0.941255	NOT_DGE	DownReg													OLIGODENDROCYTES_Tnf
Abcb1a	0.00970219	0.901609	0.980737	NOT_DGE	UpReg		ENDOTHELIAL_STALK_Flt1
Abcg2	-0.0177676	0.834725	0.962351	NOT_DGE	DownReg		ENDOTHELIAL_STALK_Flt1
Abhd12	-0.00118448	0.970909	0.993996	NOT_DGE	DownReg				MICROGLIA_C1qb
Abhd17b	0.0171657	0.802282	0.950138	NOT_DGE	UpReg													OLIGODENDROCYTES_Tnf	POLYDENDROCYTE_Tnr
Abhd2	0.037844	0.207534	0.616541	NOT_DGE	UpReg		ENDOTHELIAL_STALK_Flt1
Abhd8	0.00115736	0.97911	0.995614	NOT_DGE	UpReg								NEURON_Interneurons
Abi2	0.0250447	0.357261	0.748021	NOT_DGE	UpReg										NEURON_L5a_Slc17a7		NEURON_Slc17a7
Ablim1	-0.0320589	0.374816	0.759024	NOT_DGE	DownReg		ENDOTHELIAL_STALK_Flt1
Ablim2	0.0490465	0.0729353	0.39704	NOT_DGE	UpReg										NEURON_L5a_Slc17a7
Abr	0.0114231	0.300737	0.702292	NOT_DGE	UpReg										NEURON_L5a_Slc17a7
Aco2	0.0485811	0.0851691	0.420751	NOT_DGE	UpReg	ASTROCYTES_Gja1						NEURON_Gad1Gad2	NEURON_Interneurons
Acot7	-0.0299668	0.452142	0.806853	NOT_DGE	DownReg											NEURON_L5b_Slc17a6		OLIGODENDROCYTES_Tnf
Acsbg1	-0.0458896	0.466698	0.813022	NOT_DGE	DownReg	ASTROCYTES_Gja1
Acsl3	-0.109229	0.108931	0.471014	NOT_DGE	DownReg	ASTROCYTES_Gja1
Acsl6	-0.092695	0.0635214	0.370471	NOT_DGE	DownReg	ASTROCYTES_Gja1
Acta2	-0.205953	0.170343	0.571182	NOT_DGE	DownReg					MURAL_Rgs5Acta2
Actb	0.0754104	0.000388704	0.0152997	DGE	UpReg		ENDOTHELIAL_STALK_Flt1		MICROGLIA_C1qb	MURAL_Rgs5Acta2								OLIGODENDROCYTES_Tnf	POLYDENDROCYTE_Tnr
Actn1	0.051203	0.37426	0.759024	NOT_DGE	UpReg					MURAL_Rgs5Acta2					NEURON_L5a_Slc17a7
Actn4	0.0886707	0.0243988	0.230295	NOT_DGE	UpReg		ENDOTHELIAL_STALK_Flt1			MURAL_Rgs5Acta2
Actr1b	-0.0346454	0.383203	0.76653	NOT_DGE	DownReg										NEURON_L5a_Slc17a7
Actr2	-0.0297278	0.313992	0.71567	NOT_DGE	DownReg										NEURON_L5a_Slc17a7
Actr3b	0.0705068	0.119027	0.489683	NOT_DGE	UpReg						NEURON_Claustrum_Slc17a6				NEURON_L5a_Slc17a7
Acvr1c	-0.187334	0.198544	0.607328	NOT_DGE	DownReg										NEURON_L5a_Slc17a7
Acvrl1	0.0670166	0.434422	0.798313	NOT_DGE	UpReg		ENDOTHELIAL_STALK_Flt1
Adam22	-0.0583859	0.0344391	0.27594	NOT_DGE	DownReg						NEURON_Claustrum_Slc17a6			NEURON_L5_Slc17a7	NEURON_L5a_Slc17a7
Adam23	-0.0720093	0.263436	0.67119	NOT_DGE	DownReg										NEURON_L5a_Slc17a7		NEURON_Slc17a7
Adap1	-0.0140299	0.691333	0.916112	NOT_DGE	DownReg									NEURON_L5_Slc17a7	NEURON_L5a_Slc17a7
Adar	-0.0140211	0.691542	0.916112	NOT_DGE	DownReg								NEURON_Interneurons
Adarb1	-0.0651554	0.114095	0.480677	NOT_DGE	DownReg								NEURON_Interneurons			NEURON_L5b_Slc17a6
Adarb2	-0.0227081	0.728716	0.929433	NOT_DGE	DownReg							NEURON_Gad1Gad2
Adcy1	-0.0882963	0.00764027	0.115081	NOT_DGE	DownReg							NEURON_Gad1Gad2	NEURON_Interneurons				NEURON_Slc17a7
Adcy2	-0.06209	0.18115	0.586024	NOT_DGE	DownReg						NEURON_Claustrum_Slc17a6					NEURON_L5b_Slc17a6
Add2	0.0760005	0.0450641	0.317617	NOT_DGE	UpReg									NEURON_L5_Slc17a7	NEURON_L5a_Slc17a7
Add3	0.079859	0.112136	0.47716	NOT_DGE	UpReg	ASTROCYTES_Gja1		ENDOTHELIAL_TIP_Dcn										OLIGODENDROCYTES_Tnf
Adgra1	-0.144685	0.0802576	0.412227	NOT_DGE	DownReg									NEURON_L5_Slc17a7			NEURON_Slc17a7
Adgrb1	0.00730642	0.856441	0.969315	NOT_DGE	UpReg									NEURON_L5_Slc17a7	NEURON_L5a_Slc17a7		NEURON_Slc17a7
Adgrb2	0.0579998	0.160231	0.561128	NOT_DGE	UpReg									NEURON_L5_Slc17a7	NEURON_L5a_Slc17a7		NEURON_Slc17a7
Adgrb3	0.0547399	0.0834599	0.418579	NOT_DGE	UpReg										NEURON_L5a_Slc17a7
Adgrf5	0.00501554	0.940402	0.98579	NOT_DGE	UpReg		ENDOTHELIAL_STALK_Flt1
Adgrl1	0.0254557	0.390162	0.770803	NOT_DGE	UpReg						NEURON_Claustrum_Slc17a6			NEURON_L5_Slc17a7	NEURON_L5a_Slc17a7		NEURON_Slc17a7
Adgrl2	-0.0188667	0.666446	0.908126	NOT_DGE	DownReg									NEURON_L5_Slc17a7	NEURON_L5a_Slc17a7
Adgrl3	0.00430539	0.828413	0.960487	NOT_DGE	UpReg									NEURON_L5_Slc17a7	NEURON_L5a_Slc17a7
Adgrl4	0.00257728	0.965917	0.992762	NOT_DGE	UpReg		ENDOTHELIAL_STALK_Flt1
Adipor1	-0.0243354	0.578603	0.869014	NOT_DGE	DownReg		ENDOTHELIAL_STALK_Flt1
Adora1	0.0634654	0.297904	0.699539	NOT_DGE	UpReg											NEURON_L5b_Slc17a6	NEURON_Slc17a7
Adra1b	-0.189808	0.118514	0.488916	NOT_DGE	DownReg							NEURON_Gad1Gad2
Adra2c	-0.0802555	0.314555	0.716008	NOT_DGE	DownReg						NEURON_Claustrum_Slc17a6
Adrb1	0.171855	0.014357	0.170659	NOT_DGE	UpReg									NEURON_L5_Slc17a7	NEURON_L5a_Slc17a7
Adssl1	-0.157317	0.119118	0.489683	NOT_DGE	DownReg													OLIGODENDROCYTES_Tnf
Aebp1	0.0654076	0.64695	0.898707	NOT_DGE	UpReg			ENDOTHELIAL_TIP_Dcn
Aes	0.0335621	0.521398	0.83753	NOT_DGE	UpReg											NEURON_L5b_Slc17a6
Afap1l1	-0.11003	0.154346	0.551779	NOT_DGE	DownReg		ENDOTHELIAL_STALK_Flt1
Aff4	0.0258905	0.31707	0.718178	NOT_DGE	UpReg							NEURON_Gad1Gad2	NEURON_Interneurons
Agap1	0.0320397	0.468495	0.813453	NOT_DGE	UpReg							NEURON_Gad1Gad2					NEURON_Slc17a7
Agap2	0.0896101	0.0616541	0.366863	NOT_DGE	UpReg									NEURON_L5_Slc17a7	NEURON_L5a_Slc17a7		NEURON_Slc17a7
Agap3	0.0312958	0.451925	0.806699	NOT_DGE	UpReg										NEURON_L5a_Slc17a7
Agpat4	-0.0139819	0.80535	0.950752	NOT_DGE	DownReg													OLIGODENDROCYTES_Tnf
Agpat5	-0.0256432	0.648709	0.899561	NOT_DGE	DownReg	ASTROCYTES_Gja1
Agtpbp1	-0.0161193	0.29513	0.697138	NOT_DGE	DownReg									NEURON_L5_Slc17a7	NEURON_L5a_Slc17a7		NEURON_Slc17a7
Ahcyl1	0.0318388	0.559578	0.857805	NOT_DGE	UpReg	ASTROCYTES_Gja1
Ahi1	-0.00900875	0.914171	0.982854	NOT_DGE	DownReg							NEURON_Gad1Gad2	NEURON_Interneurons	NEURON_L5_Slc17a7		NEURON_L5b_Slc17a6	NEURON_Slc17a7
Ahnak	0.105892	0.217078	0.626757	NOT_DGE	UpReg		ENDOTHELIAL_STALK_Flt1	ENDOTHELIAL_TIP_Dcn
Aig1	-0.077198	0.0178707	0.19274	NOT_DGE	DownReg													OLIGODENDROCYTES_Tnf
Ajap1	-0.0694504	0.111597	0.475924	NOT_DGE	DownReg						NEURON_Claustrum_Slc17a6			NEURON_L5_Slc17a7	NEURON_L5a_Slc17a7
Ak5	0.107262	0.0625189	0.368368	NOT_DGE	UpReg						NEURON_Claustrum_Slc17a6				NEURON_L5a_Slc17a7
Akap11	0.0129792	0.201613	0.610875	NOT_DGE	UpReg										NEURON_L5a_Slc17a7
Akap12	-0.123838	0.0806182	0.412854	NOT_DGE	DownReg		ENDOTHELIAL_STALK_Flt1	ENDOTHELIAL_TIP_Dcn		MURAL_Rgs5Acta2
Akap5	0.0878953	0.00189801	0.0459782	DGE	UpReg										NEURON_L5a_Slc17a7
Akap6	0.0770581	0.0244742	0.230436	NOT_DGE	UpReg						NEURON_Claustrum_Slc17a6				NEURON_L5a_Slc17a7		NEURON_Slc17a7
Akr1a1	0.0173143	0.537289	0.845446	NOT_DGE	UpReg		ENDOTHELIAL_STALK_Flt1
Alas1	0.0117394	0.79354	0.94656	NOT_DGE	UpReg		ENDOTHELIAL_STALK_Flt1
Alcam	0.0101918	0.85284	0.968308	NOT_DGE	UpReg			ENDOTHELIAL_TIP_Dcn			NEURON_Claustrum_Slc17a6				NEURON_L5a_Slc17a7
Aldh1a1	0.0946483	0.566243	0.861824	NOT_DGE	UpReg			ENDOTHELIAL_TIP_Dcn
Aldh1a2	-0.177225	0.425089	0.792228	NOT_DGE	DownReg			ENDOTHELIAL_TIP_Dcn
Aldh1l1	0.0770532	0.3413	0.736789	NOT_DGE	UpReg	ASTROCYTES_Gja1
Aldh2	-0.0940163	0.0565101	0.353666	NOT_DGE	DownReg		ENDOTHELIAL_STALK_Flt1	ENDOTHELIAL_TIP_Dcn
Aldoa	0.0100743	0.828846	0.960487	NOT_DGE	UpReg						NEURON_Claustrum_Slc17a6					NEURON_L5b_Slc17a6	NEURON_Slc17a7
Aldoc	-0.129529	0.033853	0.273418	NOT_DGE	DownReg	ASTROCYTES_Gja1
Amph	0.048031	0.0408278	0.300854	NOT_DGE	UpReg										NEURON_L5a_Slc17a7
Anapc11	0.0872322	0.0955403	0.442452	NOT_DGE	UpReg													OLIGODENDROCYTES_Tnf
Angpt1	0.24545	0.165479	0.566812	NOT_DGE	UpReg						NEURON_Claustrum_Slc17a6
Ank	-0.0755561	5.95874e-07	8.52654e-05	DGE	DownReg													OLIGODENDROCYTES_Tnf
Ank2	0.0156973	0.706572	0.91953	NOT_DGE	UpReg									NEURON_L5_Slc17a7	NEURON_L5a_Slc17a7		NEURON_Slc17a7
Ank3	0.0676844	0.00911822	0.128298	NOT_DGE	UpReg							NEURON_Gad1Gad2	NEURON_Interneurons	NEURON_L5_Slc17a7	NEURON_L5a_Slc17a7		NEURON_Slc17a7
Ankrd11	0.0146217	0.559817	0.857806	NOT_DGE	UpReg									NEURON_L5_Slc17a7	NEURON_L5a_Slc17a7
Ankrd12	-0.0384586	0.305486	0.706169	NOT_DGE	DownReg							NEURON_Gad1Gad2	NEURON_Interneurons		NEURON_L5a_Slc17a7
Ankrd17	0.0503436	0.240972	0.648908	NOT_DGE	UpReg										NEURON_L5a_Slc17a7
Ankrd26	-0.106061	0.0911869	0.434634	NOT_DGE	DownReg						NEURON_Claustrum_Slc17a6
Anks1b	0.0908995	6.88521e-05	0.00409321	DGE	UpReg								NEURON_Interneurons	NEURON_L5_Slc17a7	NEURON_L5a_Slc17a7		NEURON_Slc17a7
Anln	-0.145144	0.245951	0.654034	NOT_DGE	DownReg													OLIGODENDROCYTES_Tnf
Ano3	-0.124636	0.202946	0.612271	NOT_DGE	DownReg										NEURON_L5a_Slc17a7	NEURON_L5b_Slc17a6	NEURON_Slc17a7
Anp32a	-0.0751841	0.0646708	0.372061	NOT_DGE	DownReg		ENDOTHELIAL_STALK_Flt1
Anp32b	0.0179273	0.805342	0.950752	NOT_DGE	UpReg		ENDOTHELIAL_STALK_Flt1			MURAL_Rgs5Acta2								OLIGODENDROCYTES_Tnf
Anxa2	-0.0219317	0.846579	0.965881	NOT_DGE	DownReg		ENDOTHELIAL_STALK_Flt1	ENDOTHELIAL_TIP_Dcn
Anxa3	-0.0593317	0.323161	0.722965	NOT_DGE	DownReg		ENDOTHELIAL_STALK_Flt1
Anxa5	-0.121849	0.0559018	0.352316	NOT_DGE	DownReg		ENDOTHELIAL_STALK_Flt1	ENDOTHELIAL_TIP_Dcn		MURAL_Rgs5Acta2
Ap1s1	-0.0121625	0.728385	0.929246	NOT_DGE	DownReg									NEURON_L5_Slc17a7	NEURON_L5a_Slc17a7
Ap2a1	0.0188933	0.622595	0.88834	NOT_DGE	UpReg													OLIGODENDROCYTES_Tnf
Ap2a2	0.0680877	0.188473	0.594553	NOT_DGE	UpReg						NEURON_Claustrum_Slc17a6					NEURON_L5b_Slc17a6	NEURON_Slc17a7
Ap2b1	0.0996333	0.0119572	0.15264	NOT_DGE	UpReg										NEURON_L5a_Slc17a7
Ap3b2	0.0834228	0.114506	0.481416	NOT_DGE	UpReg							NEURON_Gad1Gad2	NEURON_Interneurons	NEURON_L5_Slc17a7	NEURON_L5a_Slc17a7
Ap3d1	0.105676	0.00040172	0.0156358	DGE	UpReg							NEURON_Gad1Gad2			NEURON_L5a_Slc17a7
Ap3m2	0.0174355	0.417374	0.789049	NOT_DGE	UpReg										NEURON_L5a_Slc17a7
Apba2	0.00402183	0.848393	0.966457	NOT_DGE	UpReg										NEURON_L5a_Slc17a7
Apbb1	0.0511809	0.0149666	0.175911	NOT_DGE	UpReg										NEURON_L5a_Slc17a7		NEURON_Slc17a7
Apc	0.19095	0.000359668	0.0146075	DGE	UpReg								NEURON_Interneurons
Aplp1	0.0641505	0.105922	0.463089	NOT_DGE	UpReg													OLIGODENDROCYTES_Tnf
Aplp2	-0.00567619	0.780622	0.944283	NOT_DGE	DownReg		ENDOTHELIAL_STALK_Flt1	ENDOTHELIAL_TIP_Dcn				NEURON_Gad1Gad2						OLIGODENDROCYTES_Tnf
Apod	-0.0615114	0.718989	0.925787	NOT_DGE	DownReg			ENDOTHELIAL_TIP_Dcn										OLIGODENDROCYTES_Tnf
Apoe	-0.0184559	0.77181	0.943011	NOT_DGE	DownReg	ASTROCYTES_Gja1		ENDOTHELIAL_TIP_Dcn	MICROGLIA_C1qb
App	0.0072808	0.769192	0.941663	NOT_DGE	UpReg		ENDOTHELIAL_STALK_Flt1				NEURON_Claustrum_Slc17a6							OLIGODENDROCYTES_Tnf
Appbp2	-0.0571177	0.000847534	0.0270903	DGE	DownReg							NEURON_Gad1Gad2	NEURON_Interneurons
Appl1	-0.0754132	0.0720184	0.394209	NOT_DGE	DownReg										NEURON_L5a_Slc17a7
Appl2	-0.214049	0.00666302	0.106904	NOT_DGE	DownReg	ASTROCYTES_Gja1
Aqp4	0.0247629	0.778198	0.944149	NOT_DGE	UpReg	ASTROCYTES_Gja1
Arap2	-0.0897614	0.0132416	0.161979	NOT_DGE	DownReg												NEURON_Slc17a7
Arc	0.853404	0.0764062	0.403158	NOT_DGE	UpReg						NEURON_Claustrum_Slc17a6						NEURON_Slc17a7
Arf3	0.085929	0.000760708	0.024897	DGE	UpReg						NEURON_Claustrum_Slc17a6				NEURON_L5a_Slc17a7		NEURON_Slc17a7
Arfgef1	-0.0761571	0.0306923	0.261816	NOT_DGE	DownReg										NEURON_L5a_Slc17a7
Arfgef3	-0.00529971	0.909072	0.981994	NOT_DGE	DownReg										NEURON_L5a_Slc17a7
Arhgap20	-0.0446055	0.391286	0.771736	NOT_DGE	DownReg										NEURON_L5a_Slc17a7
Arhgap21	0.022875	0.510515	0.833939	NOT_DGE	UpReg						NEURON_Claustrum_Slc17a6				NEURON_L5a_Slc17a7
Arhgap26	0.10275	0.0731386	0.39704	NOT_DGE	UpReg									NEURON_L5_Slc17a7			NEURON_Slc17a7
Arhgap29	-0.0251326	0.690615	0.916104	NOT_DGE	DownReg		ENDOTHELIAL_STALK_Flt1	ENDOTHELIAL_TIP_Dcn		MURAL_Rgs5Acta2
Arhgap32	0.118225	0.0146054	0.172655	NOT_DGE	UpReg									NEURON_L5_Slc17a7	NEURON_L5a_Slc17a7
Arhgap44	-0.00211943	0.957672	0.989984	NOT_DGE	DownReg												NEURON_Slc17a7
Arhgap5	-0.104275	0.135779	0.520367	NOT_DGE	DownReg	ASTROCYTES_Gja1			MICROGLIA_C1qb				NEURON_Interneurons
Arhgdig	-0.00112714	0.97098	0.993996	NOT_DGE	DownReg						NEURON_Claustrum_Slc17a6
Arhgef12	-0.0417135	0.00236372	0.0529835	NOT_DGE	DownReg		ENDOTHELIAL_STALK_Flt1
Arhgef17	-0.00299923	0.941363	0.985823	NOT_DGE	DownReg						NEURON_Claustrum_Slc17a6
Arhgef25	-0.0572347	0.275629	0.680966	NOT_DGE	DownReg										NEURON_L5a_Slc17a7
Arhgef4	-0.0121237	0.780062	0.94427	NOT_DGE	DownReg								NEURON_Interneurons		NEURON_L5a_Slc17a7
Arl2	-0.0369276	0.464531	0.812126	NOT_DGE	DownReg													OLIGODENDROCYTES_Tnf
Arl2bp	-0.0225377	0.426282	0.79338	NOT_DGE	DownReg		ENDOTHELIAL_STALK_Flt1												POLYDENDROCYTE_Tnr
Arl4a	0.101937	0.00454392	0.082596	NOT_DGE	UpReg		ENDOTHELIAL_STALK_Flt1
Arl4c	-0.175776	6.26112e-07	8.85624e-05	DGE	DownReg							NEURON_Gad1Gad2	NEURON_Interneurons
Arl6ip1	0.0614552	0.0304195	0.260502	NOT_DGE	UpReg														POLYDENDROCYTE_Tnr
Arl6ip5	-0.0160567	0.715724	0.924887	NOT_DGE	DownReg						NEURON_Claustrum_Slc17a6
Arl8a	-0.00469402	0.775012	0.943341	NOT_DGE	DownReg											NEURON_L5b_Slc17a6
Arnt2	-0.0893408	0.00133917	0.0369502	DGE	DownReg								NEURON_Interneurons
Arpc1a	0.0456624	0.0632959	0.369506	NOT_DGE	UpReg													OLIGODENDROCYTES_Tnf	POLYDENDROCYTE_Tnr
Arpc1b	0.0349248	0.686778	0.914763	NOT_DGE	UpReg		ENDOTHELIAL_STALK_Flt1		MICROGLIA_C1qb
Arpc2	0.108432	0.0021756	0.0501228	NOT_DGE	UpReg		ENDOTHELIAL_STALK_Flt1		MICROGLIA_C1qb	MURAL_Rgs5Acta2
Arpc3	-0.0251334	0.594897	0.875168	NOT_DGE	DownReg		ENDOTHELIAL_STALK_Flt1
Arpc4	0.024019	0.341788	0.736819	NOT_DGE	UpReg
Arpc5	0.0991574	0.0619806	0.367582	NOT_DGE	UpReg		ENDOTHELIAL_STALK_Flt1			MURAL_Rgs5Acta2								OLIGODENDROCYTES_Tnf	POLYDENDROCYTE_Tnr
Arpp19	-0.0436558	0.405084	0.781208	NOT_DGE	DownReg						NEURON_Claustrum_Slc17a6				NEURON_L5a_Slc17a7
Arpp21	0.0815662	0.230469	0.642213	NOT_DGE	UpReg										NEURON_L5a_Slc17a7
Asap1	-0.126535	0.000545691	0.0194385	DGE	DownReg						NEURON_Claustrum_Slc17a6						NEURON_Slc17a7
Ash1l	0.000335788	0.993307	0.998663	NOT_DGE	UpReg										NEURON_L5a_Slc17a7
Aspa	-0.420844	0.00048661	0.0178092	DGE	DownReg													OLIGODENDROCYTES_Tnf
Aspn	0.193165	0.264416	0.671939	NOT_DGE	UpReg					MURAL_Rgs5Acta2
Asrgl1	-0.0927727	0.0678846	0.381794	NOT_DGE	DownReg	ASTROCYTES_Gja1												OLIGODENDROCYTES_Tnf	POLYDENDROCYTE_Tnr
Astn1	0.106112	0.000395143	0.015466	DGE	UpReg										NEURON_L5a_Slc17a7
Atcay	-0.0351473	0.0664339	0.376453	NOT_DGE	DownReg								NEURON_Interneurons	NEURON_L5_Slc17a7	NEURON_L5a_Slc17a7	NEURON_L5b_Slc17a6
Ate1	-0.0312692	0.211142	0.620643	NOT_DGE	DownReg											NEURON_L5b_Slc17a6
Atf6	0.0543369	0.380573	0.764626	NOT_DGE	UpReg										NEURON_L5a_Slc17a7		NEURON_Slc17a7
Atg3	-0.0966654	0.0523807	0.340955	NOT_DGE	DownReg													OLIGODENDROCYTES_Tnf
Atl1	-0.00939024	0.846037	0.965801	NOT_DGE	DownReg						NEURON_Claustrum_Slc17a6				NEURON_L5a_Slc17a7
Atmin	-0.00420526	0.949222	0.988512	NOT_DGE	DownReg										NEURON_L5a_Slc17a7
Atox1	0.0175503	0.775784	0.943341	NOT_DGE	UpReg		ENDOTHELIAL_STALK_Flt1
Atp1a1	0.0601563	0.284684	0.688546	NOT_DGE	UpReg										NEURON_L5a_Slc17a7
Atp1a2	-0.0744509	0.206605	0.615298	NOT_DGE	DownReg	ASTROCYTES_Gja1		ENDOTHELIAL_TIP_Dcn		MURAL_Rgs5Acta2
Atp1a3	0.0240994	0.613792	0.882777	NOT_DGE	UpReg							NEURON_Gad1Gad2	NEURON_Interneurons	NEURON_L5_Slc17a7		NEURON_L5b_Slc17a6	NEURON_Slc17a7
Atp1b1	-0.0884326	9.2167e-08	1.69285e-05	DGE	DownReg							NEURON_Gad1Gad2	NEURON_Interneurons	NEURON_L5_Slc17a7	NEURON_L5a_Slc17a7	NEURON_L5b_Slc17a6	NEURON_Slc17a7
Atp1b2	-0.0470166	0.472155	0.815715	NOT_DGE	DownReg	ASTROCYTES_Gja1				MURAL_Rgs5Acta2
Atp1b3	-0.0927404	0.196614	0.604954	NOT_DGE	DownReg			ENDOTHELIAL_TIP_Dcn										OLIGODENDROCYTES_Tnf
Atp2a2	-0.0909695	0.0131761	0.1615	NOT_DGE	DownReg										NEURON_L5a_Slc17a7	NEURON_L5b_Slc17a6	NEURON_Slc17a7
Atp2b1	0.00189021	0.974874	0.994293	NOT_DGE	UpReg									NEURON_L5_Slc17a7	NEURON_L5a_Slc17a7		NEURON_Slc17a7
Atp2b2	-0.0585447	0.356016	0.746805	NOT_DGE	DownReg						NEURON_Claustrum_Slc17a6				NEURON_L5a_Slc17a7		NEURON_Slc17a7
Atp2b4	0.156882	0.0664717	0.376453	NOT_DGE	UpReg						NEURON_Claustrum_Slc17a6				NEURON_L5a_Slc17a7		NEURON_Slc17a7
Atp5a1	0.0174644	0.309542	0.710543	NOT_DGE	UpReg					MURAL_Rgs5Acta2
Atp5b	-0.0448862	0.0425593	0.307514	NOT_DGE	DownReg	ASTROCYTES_Gja1				MURAL_Rgs5Acta2
Atp5c1	-0.0492362	0.328669	0.728214	NOT_DGE	DownReg	ASTROCYTES_Gja1	ENDOTHELIAL_STALK_Flt1			MURAL_Rgs5Acta2								OLIGODENDROCYTES_Tnf	POLYDENDROCYTE_Tnr
Atp5d	-0.0183507	0.570085	0.864199	NOT_DGE	DownReg	ASTROCYTES_Gja1				MURAL_Rgs5Acta2
Atp5e	-0.0876512	0.00669405	0.107122	NOT_DGE	DownReg	ASTROCYTES_Gja1	ENDOTHELIAL_STALK_Flt1			MURAL_Rgs5Acta2								OLIGODENDROCYTES_Tnf	POLYDENDROCYTE_Tnr
Atp5f1	-0.0794114	0.0403728	0.300017	NOT_DGE	DownReg	ASTROCYTES_Gja1												OLIGODENDROCYTES_Tnf
Atp5g3	0.0139532	0.702636	0.917838	NOT_DGE	UpReg	ASTROCYTES_Gja1				MURAL_Rgs5Acta2
Atp5h	-0.0478335	0.315235	0.716436	NOT_DGE	DownReg	ASTROCYTES_Gja1	ENDOTHELIAL_STALK_Flt1			MURAL_Rgs5Acta2								OLIGODENDROCYTES_Tnf	POLYDENDROCYTE_Tnr
Atp5j	-0.0532913	0.325031	0.724607	NOT_DGE	DownReg	ASTROCYTES_Gja1	ENDOTHELIAL_STALK_Flt1	ENDOTHELIAL_TIP_Dcn		MURAL_Rgs5Acta2								OLIGODENDROCYTES_Tnf
Atp5j2	-0.0439601	0.341742	0.736819	NOT_DGE	DownReg	ASTROCYTES_Gja1	ENDOTHELIAL_STALK_Flt1	ENDOTHELIAL_TIP_Dcn		MURAL_Rgs5Acta2								OLIGODENDROCYTES_Tnf	POLYDENDROCYTE_Tnr
Atp5k	0.0154666	0.714061	0.92361	NOT_DGE	UpReg	ASTROCYTES_Gja1	ENDOTHELIAL_STALK_Flt1			MURAL_Rgs5Acta2								OLIGODENDROCYTES_Tnf
Atp5o	-0.052793	0.106369	0.464175	NOT_DGE	DownReg	ASTROCYTES_Gja1	ENDOTHELIAL_STALK_Flt1			MURAL_Rgs5Acta2								OLIGODENDROCYTES_Tnf
Atp6v0a1	0.0298052	0.255542	0.663523	NOT_DGE	UpReg									NEURON_L5_Slc17a7	NEURON_L5a_Slc17a7
Atp6v0d1	-0.00853378	0.725507	0.928562	NOT_DGE	DownReg												NEURON_Slc17a7
Atp6v0e	0.103041	0.182146	0.587773	NOT_DGE	UpReg														POLYDENDROCYTE_Tnr
Atp6v0e2	0.0187314	0.313172	0.715007	NOT_DGE	UpReg						NEURON_Claustrum_Slc17a6				NEURON_L5a_Slc17a7		NEURON_Slc17a7
Atp6v1a	-0.050843	0.102344	0.456984	NOT_DGE	DownReg							NEURON_Gad1Gad2			NEURON_L5a_Slc17a7	NEURON_L5b_Slc17a6	NEURON_Slc17a7
Atp6v1b2	0.0123611	0.466885	0.813233	NOT_DGE	UpReg										NEURON_L5a_Slc17a7	NEURON_L5b_Slc17a6
Atp6v1c1	-0.0368384	0.219863	0.629299	NOT_DGE	DownReg										NEURON_L5a_Slc17a7	NEURON_L5b_Slc17a6
Atp6v1d	-0.0315212	0.34685	0.739322	NOT_DGE	DownReg										NEURON_L5a_Slc17a7	NEURON_L5b_Slc17a6
Atp6v1e1	-0.00463476	0.90759	0.981994	NOT_DGE	DownReg						NEURON_Claustrum_Slc17a6	NEURON_Gad1Gad2				NEURON_L5b_Slc17a6
Atp6v1f	-0.020204	0.696882	0.917141	NOT_DGE	DownReg													OLIGODENDROCYTES_Tnf
Atp6v1g2	-0.0235633	0.295488	0.697138	NOT_DGE	DownReg								NEURON_Interneurons		NEURON_L5a_Slc17a7	NEURON_L5b_Slc17a6	NEURON_Slc17a7
Atp6v1h	-0.0199298	0.60865	0.880332	NOT_DGE	DownReg						NEURON_Claustrum_Slc17a6
Atp8a1	0.012313	0.802577	0.950212	NOT_DGE	UpReg										NEURON_L5a_Slc17a7			OLIGODENDROCYTES_Tnf
Atp9a	0.0726346	0.0420905	0.305551	NOT_DGE	UpReg										NEURON_L5a_Slc17a7
Atpif1	-0.0149426	0.841705	0.965801	NOT_DGE	DownReg					MURAL_Rgs5Acta2
Atrn	0.00931678	0.587367	0.872964	NOT_DGE	UpReg										NEURON_L5a_Slc17a7
Atxn1	0.094178	0.189081	0.595204	NOT_DGE	UpReg										NEURON_L5a_Slc17a7
Atxn10	0.0220055	0.439572	0.800678	NOT_DGE	UpReg							NEURON_Gad1Gad2				NEURON_L5b_Slc17a6
Atxn2	-0.0570479	0.266325	0.672562	NOT_DGE	DownReg								NEURON_Interneurons
Atxn7l3	0.0236632	0.394322	0.774787	NOT_DGE	UpReg						NEURON_Claustrum_Slc17a6		NEURON_Interneurons		NEURON_L5a_Slc17a7
Atxn7l3b	-0.0188627	0.566768	0.861919	NOT_DGE	DownReg														POLYDENDROCYTE_Tnr
Auts2	-0.0170017	0.780346	0.944283	NOT_DGE	DownReg										NEURON_L5a_Slc17a7
B2m	-0.07605	0.333187	0.731406	NOT_DGE	DownReg		ENDOTHELIAL_STALK_Flt1	ENDOTHELIAL_TIP_Dcn	MICROGLIA_C1qb	MURAL_Rgs5Acta2
B3galt2	-0.0217924	0.82602	0.960362	NOT_DGE	DownReg						NEURON_Claustrum_Slc17a6			NEURON_L5_Slc17a7		NEURON_L5b_Slc17a6	NEURON_Slc17a7
B3gat1	0.0565722	0.0123138	0.155914	NOT_DGE	UpReg						NEURON_Claustrum_Slc17a6			NEURON_L5_Slc17a7			NEURON_Slc17a7
B3gat2	0.139436	0.0404185	0.300175	NOT_DGE	UpReg						NEURON_Claustrum_Slc17a6
B4galt6	0.014472	0.403981	0.780976	NOT_DGE	UpReg								NEURON_Interneurons	NEURON_L5_Slc17a7	NEURON_L5a_Slc17a7	NEURON_L5b_Slc17a6
Bace1	0.00419047	0.908835	0.981994	NOT_DGE	UpReg						NEURON_Claustrum_Slc17a6			NEURON_L5_Slc17a7
Bag1	-0.0718045	0.0493413	0.331981	NOT_DGE	DownReg		ENDOTHELIAL_STALK_Flt1
Bag4	0.0203376	0.719406	0.926047	NOT_DGE	UpReg										NEURON_L5a_Slc17a7
Baiap2	0.0294612	0.505805	0.832902	NOT_DGE	UpReg									NEURON_L5_Slc17a7	NEURON_L5a_Slc17a7		NEURON_Slc17a7
Basp1	-0.0320001	0.555705	0.855668	NOT_DGE	DownReg						NEURON_Claustrum_Slc17a6				NEURON_L5a_Slc17a7	NEURON_L5b_Slc17a6	NEURON_Slc17a7
Bcan	-0.0217961	0.760285	0.940205	NOT_DGE	DownReg	ASTROCYTES_Gja1													POLYDENDROCYTE_Tnr
Bcap29	-0.152241	0.0597764	0.36244	NOT_DGE	DownReg											NEURON_L5b_Slc17a6
Bcas1	-0.1539	0.314032	0.71567	NOT_DGE	DownReg													OLIGODENDROCYTES_Tnf	POLYDENDROCYTE_Tnr
Bcl11a	0.0474057	0.360421	0.748822	NOT_DGE	UpReg								NEURON_Interneurons		NEURON_L5a_Slc17a7	NEURON_L5b_Slc17a6	NEURON_Slc17a7
Bcl11b	0.0922037	0.301157	0.702363	NOT_DGE	UpReg							NEURON_Gad1Gad2	NEURON_Interneurons	NEURON_L5_Slc17a7		NEURON_L5b_Slc17a6	NEURON_Slc17a7
Bcl7a	0.0320366	0.418901	0.789917	NOT_DGE	UpReg										NEURON_L5a_Slc17a7
Bclaf1	-0.0356958	0.398467	0.776983	NOT_DGE	DownReg							NEURON_Gad1Gad2
Bcr	0.0867606	0.0900455	0.431839	NOT_DGE	UpReg									NEURON_L5_Slc17a7
Bdnf	-0.0973103	0.437131	0.799188	NOT_DGE	DownReg						NEURON_Claustrum_Slc17a6				NEURON_L5a_Slc17a7
Bdp1	-0.0372324	0.506456	0.832902	NOT_DGE	DownReg										NEURON_L5a_Slc17a7
Bend6	-0.0508168	0.431762	0.796292	NOT_DGE	DownReg							NEURON_Gad1Gad2	NEURON_Interneurons			NEURON_L5b_Slc17a6	NEURON_Slc17a7
Bhlhe40	0.0190973	0.917583	0.982854	NOT_DGE	UpReg									NEURON_L5_Slc17a7
Bicc1	-0.0546033	0.436867	0.798942	NOT_DGE	DownReg			ENDOTHELIAL_TIP_Dcn
Bin1	0.0145517	0.639664	0.895224	NOT_DGE	UpReg				MICROGLIA_C1qb									OLIGODENDROCYTES_Tnf
Bmp7	0.225091	0.235406	0.644473	NOT_DGE	UpReg			ENDOTHELIAL_TIP_Dcn
Bmpr2	0.0151122	0.631856	0.892416	NOT_DGE	UpReg		ENDOTHELIAL_STALK_Flt1
Bnip2	0.0647105	0.206129	0.615298	NOT_DGE	UpReg		ENDOTHELIAL_STALK_Flt1
Bnip3l	-0.0345726	0.147439	0.54234	NOT_DGE	DownReg													OLIGODENDROCYTES_Tnf
Bod1l	0.0470096	0.249929	0.657864	NOT_DGE	UpReg										NEURON_L5a_Slc17a7
Bok	-0.219988	0.0625537	0.368368	NOT_DGE	DownReg						NEURON_Claustrum_Slc17a6
Bpgm	0.00232951	0.949229	0.988512	NOT_DGE	UpReg													OLIGODENDROCYTES_Tnf
Bptf	0.0616127	0.00262518	0.056478	NOT_DGE	UpReg									NEURON_L5_Slc17a7
Braf	-0.0137538	0.561053	0.858274	NOT_DGE	DownReg										NEURON_L5a_Slc17a7
Brd3	0.0310548	0.380996	0.765039	NOT_DGE	UpReg							NEURON_Gad1Gad2	NEURON_Interneurons	NEURON_L5_Slc17a7
Brd4	0.0786776	0.0446825	0.316195	NOT_DGE	UpReg										NEURON_L5a_Slc17a7
Brd9	-0.133932	0.0739545	0.397338	NOT_DGE	DownReg												NEURON_Slc17a7
Bri3bp	0.0220654	0.274919	0.679787	NOT_DGE	UpReg									NEURON_L5_Slc17a7
Brinp1	-0.00561715	0.916799	0.982854	NOT_DGE	DownReg						NEURON_Claustrum_Slc17a6				NEURON_L5a_Slc17a7
Brinp2	0.0628004	0.0696151	0.387267	NOT_DGE	UpReg										NEURON_L5a_Slc17a7
Brk1	-0.015959	0.675653	0.910846	NOT_DGE	DownReg						NEURON_Claustrum_Slc17a6						NEURON_Slc17a7
Brsk2	-0.0249151	0.539446	0.846506	NOT_DGE	DownReg										NEURON_L5a_Slc17a7
Bsg	-0.039772	0.0615808	0.366625	NOT_DGE	DownReg		ENDOTHELIAL_STALK_Flt1
Bsn	0.0370043	0.501348	0.83133	NOT_DGE	UpReg						NEURON_Claustrum_Slc17a6				NEURON_L5a_Slc17a7
Btbd10	0.131264	0.000881734	0.0279655	DGE	UpReg										NEURON_L5a_Slc17a7
Btbd17	0.0240548	0.817626	0.956981	NOT_DGE	UpReg	ASTROCYTES_Gja1
Btbd3	-0.073942	0.0606753	0.364779	NOT_DGE	DownReg								NEURON_Interneurons
C1qa	0.00517661	0.929887	0.983153	NOT_DGE	UpReg				MICROGLIA_C1qb
C1qb	-0.0429834	0.413293	0.786088	NOT_DGE	DownReg				MICROGLIA_C1qb
C1qc	0.0454988	0.04681	0.324532	NOT_DGE	UpReg				MICROGLIA_C1qb
C1ql1	0.0770284	0.643873	0.897076	NOT_DGE	UpReg														POLYDENDROCYTE_Tnr
C1ql3	0.142584	0.31249	0.714071	NOT_DGE	UpReg										NEURON_L5a_Slc17a7
C1qtnf4	0.0195987	0.446542	0.804735	NOT_DGE	UpReg							NEURON_Gad1Gad2			NEURON_L5a_Slc17a7
C2cd2l	0.0956354	0.0197526	0.203581	NOT_DGE	UpReg										NEURON_L5a_Slc17a7
Cabp1	-0.0807278	0.24602	0.654034	NOT_DGE	DownReg										NEURON_L5a_Slc17a7		NEURON_Slc17a7
Cacna1a	0.012152	0.66387	0.906724	NOT_DGE	UpReg								NEURON_Interneurons		NEURON_L5a_Slc17a7
Cacna1b	0.00507334	0.908499	0.981994	NOT_DGE	UpReg						NEURON_Claustrum_Slc17a6				NEURON_L5a_Slc17a7
Cacna1e	0.0944193	0.166288	0.567482	NOT_DGE	UpReg						NEURON_Claustrum_Slc17a6				NEURON_L5a_Slc17a7		NEURON_Slc17a7
Cacna2d1	-0.0340084	0.192036	0.599188	NOT_DGE	DownReg										NEURON_L5a_Slc17a7
Cacna2d2	0.0487039	0.407533	0.782265	NOT_DGE	UpReg								NEURON_Interneurons
Cacnb3	0.0810509	0.0601919	0.363277	NOT_DGE	UpReg						NEURON_Claustrum_Slc17a6				NEURON_L5a_Slc17a7
Cacnb4	-0.076731	0.334296	0.731452	NOT_DGE	DownReg						NEURON_Claustrum_Slc17a6				NEURON_L5a_Slc17a7	NEURON_L5b_Slc17a6	NEURON_Slc17a7
Cacng2	-0.111939	0.0159371	0.182439	NOT_DGE	DownReg							NEURON_Gad1Gad2	NEURON_Interneurons		NEURON_L5a_Slc17a7
Cacng3	0.0547387	0.0701218	0.388149	NOT_DGE	UpReg										NEURON_L5a_Slc17a7
Cacng4	0.0460323	0.446912	0.804822	NOT_DGE	UpReg														POLYDENDROCYTE_Tnr
Cadm1	0.0588803	0.513416	0.833939	NOT_DGE	UpReg	ASTROCYTES_Gja1
Cadm2	-0.0918527	0.133834	0.515684	NOT_DGE	DownReg						NEURON_Claustrum_Slc17a6				NEURON_L5a_Slc17a7
Cadm3	0.038864	0.0898503	0.431407	NOT_DGE	UpReg						NEURON_Claustrum_Slc17a6				NEURON_L5a_Slc17a7
Cadm4	-0.061493	0.0282989	0.250385	NOT_DGE	DownReg													OLIGODENDROCYTES_Tnf	POLYDENDROCYTE_Tnr
Cadps	-0.0557024	7.11973e-08	1.36899e-05	DGE	DownReg							NEURON_Gad1Gad2	NEURON_Interneurons			NEURON_L5b_Slc17a6
Cadps2	-0.154711	0.0827258	0.417415	NOT_DGE	DownReg						NEURON_Claustrum_Slc17a6
Calb1	0.364841	2.22045e-16	2.27707e-13	DGE	UpReg										NEURON_L5a_Slc17a7
Cald1	-0.0820064	0.416508	0.788061	NOT_DGE	DownReg			ENDOTHELIAL_TIP_Dcn		MURAL_Rgs5Acta2
Calm1	-0.0351125	0.286546	0.68958	NOT_DGE	DownReg										NEURON_L5a_Slc17a7
Calm2	-0.0585942	0.241066	0.648908	NOT_DGE	DownReg						NEURON_Claustrum_Slc17a6				NEURON_L5a_Slc17a7	NEURON_L5b_Slc17a6	NEURON_Slc17a7
Calm3	-0.0459251	0.126678	0.502869	NOT_DGE	DownReg						NEURON_Claustrum_Slc17a6				NEURON_L5a_Slc17a7
Caln1	-0.011194	0.862983	0.970915	NOT_DGE	DownReg						NEURON_Claustrum_Slc17a6	NEURON_Gad1Gad2		NEURON_L5_Slc17a7	NEURON_L5a_Slc17a7		NEURON_Slc17a7
Calr	0.0988875	0.14131	0.531142	NOT_DGE	UpReg				MICROGLIA_C1qb										POLYDENDROCYTE_Tnr
Caly	0.0697472	0.112298	0.477393	NOT_DGE	UpReg							NEURON_Gad1Gad2			NEURON_L5a_Slc17a7	NEURON_L5b_Slc17a6
Camk1d	-0.00141228	0.975392	0.994293	NOT_DGE	DownReg										NEURON_L5a_Slc17a7		NEURON_Slc17a7
Camk2a	0.101742	0.0574713	0.355577	NOT_DGE	UpReg									NEURON_L5_Slc17a7	NEURON_L5a_Slc17a7
Camk2b	0.0709669	6.79357e-10	2.2595e-07	DGE	UpReg									NEURON_L5_Slc17a7	NEURON_L5a_Slc17a7		NEURON_Slc17a7
Camk2d	0.105764	0.478201	0.817613	NOT_DGE	UpReg										NEURON_L5a_Slc17a7	NEURON_L5b_Slc17a6
Camk2g	-0.0551359	0.35409	0.745616	NOT_DGE	DownReg						NEURON_Claustrum_Slc17a6					NEURON_L5b_Slc17a6	NEURON_Slc17a7
Camk2n1	0.0170448	0.623884	0.888547	NOT_DGE	UpReg						NEURON_Claustrum_Slc17a6				NEURON_L5a_Slc17a7
Camk2n2	-0.0666687	0.520194	0.836471	NOT_DGE	DownReg						NEURON_Claustrum_Slc17a6		NEURON_Interneurons
Camk4	-0.0428056	0.617843	0.884914	NOT_DGE	DownReg										NEURON_L5a_Slc17a7		NEURON_Slc17a7
Camkk2	-0.0293771	0.565659	0.861403	NOT_DGE	DownReg						NEURON_Claustrum_Slc17a6				NEURON_L5a_Slc17a7		NEURON_Slc17a7
Camkv	0.114178	0.0511569	0.337011	NOT_DGE	UpReg									NEURON_L5_Slc17a7	NEURON_L5a_Slc17a7	NEURON_L5b_Slc17a6	NEURON_Slc17a7
Camsap1	0.0565569	0.288146	0.691213	NOT_DGE	UpReg										NEURON_L5a_Slc17a7
Camsap2	0.0355894	0.00698506	0.109782	NOT_DGE	UpReg										NEURON_L5a_Slc17a7
Camta1	-0.111894	0.00214207	0.0495495	DGE	DownReg						NEURON_Claustrum_Slc17a6	NEURON_Gad1Gad2	NEURON_Interneurons		NEURON_L5a_Slc17a7		NEURON_Slc17a7
Camta2	0.0203971	0.575528	0.867097	NOT_DGE	UpReg										NEURON_L5a_Slc17a7
Canx	-0.0215058	0.498187	0.829816	NOT_DGE	DownReg				MICROGLIA_C1qb									OLIGODENDROCYTES_Tnf	POLYDENDROCYTE_Tnr
Cap2	-0.0365777	0.35786	0.748441	NOT_DGE	DownReg									NEURON_L5_Slc17a7	NEURON_L5a_Slc17a7
Capns1	-0.0396509	0.191833	0.598872	NOT_DGE	DownReg		ENDOTHELIAL_STALK_Flt1	ENDOTHELIAL_TIP_Dcn		MURAL_Rgs5Acta2								OLIGODENDROCYTES_Tnf
Capza2	-0.0419015	0.356417	0.746946	NOT_DGE	DownReg				MICROGLIA_C1qb
Capzb	0.0607494	1.71704e-05	0.00136322	DGE	UpReg			ENDOTHELIAL_TIP_Dcn	MICROGLIA_C1qb	MURAL_Rgs5Acta2
Car10	-0.0724688	0.131215	0.510602	NOT_DGE	DownReg										NEURON_L5a_Slc17a7
Car11	-0.0549375	0.0297395	0.257547	NOT_DGE	DownReg										NEURON_L5a_Slc17a7		NEURON_Slc17a7
Car14	-0.359803	3.08919e-07	5.00205e-05	DGE	DownReg													OLIGODENDROCYTES_Tnf
Car2	-0.191011	0.054088	0.346497	NOT_DGE	DownReg	ASTROCYTES_Gja1												OLIGODENDROCYTES_Tnf
Car4	0.126821	0.0731435	0.39704	NOT_DGE	UpReg		ENDOTHELIAL_STALK_Flt1			MURAL_Rgs5Acta2
Carhsp1	0.0103805	0.947709	0.98832	NOT_DGE	UpReg													OLIGODENDROCYTES_Tnf
Cav1	-0.148915	0.0631354	0.36927	NOT_DGE	DownReg		ENDOTHELIAL_STALK_Flt1
Cbln2	0.150858	0.145033	0.538396	NOT_DGE	UpReg						NEURON_Claustrum_Slc17a6					NEURON_L5b_Slc17a6
Cbx1	-0.129818	0.0145644	0.172502	NOT_DGE	DownReg		ENDOTHELIAL_STALK_Flt1
Cbx5	-0.0227729	0.504574	0.832861	NOT_DGE	DownReg							NEURON_Gad1Gad2				NEURON_L5b_Slc17a6
Cbx6	0.0482537	0.295425	0.697138	NOT_DGE	UpReg										NEURON_L5a_Slc17a7
Ccdc112	0.182892	0.163912	0.565241	NOT_DGE	UpReg						NEURON_Claustrum_Slc17a6				NEURON_L5a_Slc17a7
Ccdc136	-0.122266	0.0531871	0.343941	NOT_DGE	DownReg								NEURON_Interneurons			NEURON_L5b_Slc17a6
Ccdc141	-0.0501698	0.606263	0.87876	NOT_DGE	DownReg		ENDOTHELIAL_STALK_Flt1
Ccdc186	-0.0381949	0.209294	0.618169	NOT_DGE	DownReg							NEURON_Gad1Gad2
Ccdc47	-0.0327014	0.487974	0.823244	NOT_DGE	DownReg													OLIGODENDROCYTES_Tnf
Ccdc88a	-0.00985712	0.778989	0.94419	NOT_DGE	DownReg	ASTROCYTES_Gja1													POLYDENDROCYTE_Tnr
Cck	-0.0881481	0.215814	0.624989	NOT_DGE	DownReg						NEURON_Claustrum_Slc17a6				NEURON_L5a_Slc17a7
Ccl27a	-0.036109	0.442067	0.802135	NOT_DGE	DownReg									NEURON_L5_Slc17a7		NEURON_L5b_Slc17a6	NEURON_Slc17a7
Ccnd1	0.273964	8.83616e-05	0.00498797	DGE	UpReg														POLYDENDROCYTE_Tnr
Ccnd2	0.195685	0.0683371	0.383085	NOT_DGE	UpReg					MURAL_Rgs5Acta2							NEURON_Slc17a7		POLYDENDROCYTE_Tnr
Ccnt2	-0.00902629	0.852365	0.968308	NOT_DGE	DownReg						NEURON_Claustrum_Slc17a6
Ccp110	-0.161312	6.92176e-05	0.00409515	DGE	DownReg													OLIGODENDROCYTES_Tnf
Ccser2	0.0127503	0.522644	0.838415	NOT_DGE	UpReg		ENDOTHELIAL_STALK_Flt1
Cct8	-0.059118	0.0185426	0.197735	NOT_DGE	DownReg							NEURON_Gad1Gad2	NEURON_Interneurons			NEURON_L5b_Slc17a6
Cd200	-0.0224622	0.673938	0.909872	NOT_DGE	DownReg		ENDOTHELIAL_STALK_Flt1				NEURON_Claustrum_Slc17a6					NEURON_L5b_Slc17a6
Cd2ap	-0.0786394	0.383125	0.76653	NOT_DGE	DownReg		ENDOTHELIAL_STALK_Flt1
Cd34	0.13516	0.0460301	0.321739	NOT_DGE	UpReg		ENDOTHELIAL_STALK_Flt1
Cd47	0.0229676	0.604181	0.878412	NOT_DGE	UpReg											NEURON_L5b_Slc17a6	NEURON_Slc17a7
Cd53	0.0862987	0.448563	0.805653	NOT_DGE	UpReg				MICROGLIA_C1qb
Cd59a	0.131872	0.423703	0.79203	NOT_DGE	UpReg		ENDOTHELIAL_STALK_Flt1
Cd63	-0.182942	0.0819077	0.414968	NOT_DGE	DownReg	ASTROCYTES_Gja1		ENDOTHELIAL_TIP_Dcn		MURAL_Rgs5Acta2								OLIGODENDROCYTES_Tnf	POLYDENDROCYTE_Tnr
Cd68	-0.0560214	0.504342	0.832631	NOT_DGE	DownReg				MICROGLIA_C1qb
Cd81	-0.0228842	0.612048	0.882056	NOT_DGE	DownReg	ASTROCYTES_Gja1		ENDOTHELIAL_TIP_Dcn	MICROGLIA_C1qb	MURAL_Rgs5Acta2								OLIGODENDROCYTES_Tnf	POLYDENDROCYTE_Tnr
Cd9	0.0263202	0.775281	0.943341	NOT_DGE	UpReg				MICROGLIA_C1qb									OLIGODENDROCYTES_Tnf	POLYDENDROCYTE_Tnr
Cd93	-0.264433	0.00317065	0.063964	NOT_DGE	DownReg		ENDOTHELIAL_STALK_Flt1
Cdc37l1	-0.0585277	0.247274	0.654941	NOT_DGE	DownReg													OLIGODENDROCYTES_Tnf
Cdc40	0.0192765	0.754602	0.938656	NOT_DGE	UpReg										NEURON_L5a_Slc17a7
Cdc42	-0.00779502	0.68357	0.913326	NOT_DGE	DownReg		ENDOTHELIAL_STALK_Flt1		MICROGLIA_C1qb	MURAL_Rgs5Acta2
Cdc42bpa	-0.0575907	0.0299788	0.258891	NOT_DGE	DownReg										NEURON_L5a_Slc17a7
Cdc42ep3	0.141749	0.14249	0.533136	NOT_DGE	UpReg					MURAL_Rgs5Acta2
Cdc5l	-0.0235439	0.484097	0.821244	NOT_DGE	DownReg											NEURON_L5b_Slc17a6
Cdh11	-0.05811	0.60337	0.878412	NOT_DGE	DownReg											NEURON_L5b_Slc17a6	NEURON_Slc17a7
Cdh13	0.197415	0.0629446	0.36856	NOT_DGE	UpReg						NEURON_Claustrum_Slc17a6		NEURON_Interneurons	NEURON_L5_Slc17a7
Cdh5	-0.0419916	0.644292	0.897211	NOT_DGE	DownReg		ENDOTHELIAL_STALK_Flt1
Cdh8	-0.088413	0.182859	0.589382	NOT_DGE	DownReg						NEURON_Claustrum_Slc17a6
Cdk11b	-0.0190949	0.622382	0.888313	NOT_DGE	DownReg
Cdk14	-0.0300897	0.438672	0.799776	NOT_DGE	DownReg										NEURON_L5a_Slc17a7
Cdk17	0.0310683	0.46418	0.812126	NOT_DGE	UpReg						NEURON_Claustrum_Slc17a6				NEURON_L5a_Slc17a7
Cdk4	0.0166965	0.759274	0.940058	NOT_DGE	UpReg														POLYDENDROCYTE_Tnr
Cdk5r1	0.032214	0.296309	0.697678	NOT_DGE	UpReg						NEURON_Claustrum_Slc17a6			NEURON_L5_Slc17a7	NEURON_L5a_Slc17a7
Cdk5r2	0.0964628	0.0506243	0.336202	NOT_DGE	UpReg										NEURON_L5a_Slc17a7		NEURON_Slc17a7
Cdkl2	0.0279823	0.54584	0.849941	NOT_DGE	UpReg						NEURON_Claustrum_Slc17a6			NEURON_L5_Slc17a7	NEURON_L5a_Slc17a7
Cdkn1a	-0.0509912	0.601255	0.877712	NOT_DGE	DownReg		ENDOTHELIAL_STALK_Flt1
Cds1	-0.0447136	0.0684069	0.383166	NOT_DGE	DownReg									NEURON_L5_Slc17a7	NEURON_L5a_Slc17a7
Cds2	0.0092152	0.769137	0.941663	NOT_DGE	UpReg								NEURON_Interneurons
Celf1	0.0913675	0.00715751	0.110936	NOT_DGE	UpReg									NEURON_L5_Slc17a7	NEURON_L5a_Slc17a7
Celf2	0.0565645	0.224061	0.633889	NOT_DGE	UpReg						NEURON_Claustrum_Slc17a6			NEURON_L5_Slc17a7	NEURON_L5a_Slc17a7		NEURON_Slc17a7
Celf4	0.0428881	0.441517	0.801986	NOT_DGE	UpReg							NEURON_Gad1Gad2			NEURON_L5a_Slc17a7	NEURON_L5b_Slc17a6	NEURON_Slc17a7
Celf5	0.0456965	0.455937	0.808583	NOT_DGE	UpReg									NEURON_L5_Slc17a7	NEURON_L5a_Slc17a7		NEURON_Slc17a7
Celsr2	0.0369415	0.507982	0.833113	NOT_DGE	UpReg									NEURON_L5_Slc17a7	NEURON_L5a_Slc17a7		NEURON_Slc17a7
Cend1	-0.0822079	0.00123282	0.0345582	DGE	DownReg							NEURON_Gad1Gad2	NEURON_Interneurons	NEURON_L5_Slc17a7		NEURON_L5b_Slc17a6
Cep170b	0.0370423	0.50931	0.83324	NOT_DGE	UpReg						NEURON_Claustrum_Slc17a6
Cep290	0.0573667	0.238159	0.646352	NOT_DGE	UpReg										NEURON_L5a_Slc17a7
Cep83	-0.0469514	0.33928	0.73442	NOT_DGE	DownReg									NEURON_L5_Slc17a7	NEURON_L5a_Slc17a7
Cers2	-0.0320157	0.633075	0.893209	NOT_DGE	DownReg													OLIGODENDROCYTES_Tnf
Cers4	-0.0505492	0.269371	0.676369	NOT_DGE	DownReg									NEURON_L5_Slc17a7
Cetn3	0.0121617	0.781337	0.944283	NOT_DGE	UpReg		ENDOTHELIAL_STALK_Flt1
Cfdp1	-0.0323192	0.393567	0.773803	NOT_DGE	DownReg							NEURON_Gad1Gad2				NEURON_L5b_Slc17a6
Cfh	-0.0246636	0.791155	0.946441	NOT_DGE	DownReg			ENDOTHELIAL_TIP_Dcn	MICROGLIA_C1qb
Cfl1	-0.00378354	0.828895	0.960487	NOT_DGE	DownReg		ENDOTHELIAL_STALK_Flt1			MURAL_Rgs5Acta2								OLIGODENDROCYTES_Tnf	POLYDENDROCYTE_Tnr
Cfl2	-0.0571836	0.204035	0.613002	NOT_DGE	DownReg													OLIGODENDROCYTES_Tnf
Cgnl1	-0.00612148	0.973884	0.994293	NOT_DGE	DownReg		ENDOTHELIAL_STALK_Flt1
Chchd10	-0.0202968	0.552903	0.854048	NOT_DGE	DownReg	ASTROCYTES_Gja1										NEURON_L5b_Slc17a6
Chchd2	-0.0374834	0.215796	0.624989	NOT_DGE	DownReg	ASTROCYTES_Gja1	ENDOTHELIAL_STALK_Flt1			MURAL_Rgs5Acta2								OLIGODENDROCYTES_Tnf
Chd3	0.134224	0.0308691	0.262345	NOT_DGE	UpReg							NEURON_Gad1Gad2		NEURON_L5_Slc17a7		NEURON_L5b_Slc17a6	NEURON_Slc17a7
Chd3os	-0.115763	9.50383e-06	0.000835387	DGE	DownReg							NEURON_Gad1Gad2	NEURON_Interneurons		NEURON_L5a_Slc17a7	NEURON_L5b_Slc17a6
Chd5	0.0270315	0.476864	0.817166	NOT_DGE	UpReg							NEURON_Gad1Gad2	NEURON_Interneurons	NEURON_L5_Slc17a7	NEURON_L5a_Slc17a7	NEURON_L5b_Slc17a6	NEURON_Slc17a7
Chd6	0.0388454	0.242735	0.650642	NOT_DGE	UpReg							NEURON_Gad1Gad2	NEURON_Interneurons			NEURON_L5b_Slc17a6
Chga	-0.0434878	0.184467	0.591011	NOT_DGE	DownReg						NEURON_Claustrum_Slc17a6		NEURON_Interneurons		NEURON_L5a_Slc17a7	NEURON_L5b_Slc17a6
Chgb	-0.0539852	0.199086	0.608266	NOT_DGE	DownReg						NEURON_Claustrum_Slc17a6				NEURON_L5a_Slc17a7	NEURON_L5b_Slc17a6	NEURON_Slc17a7
Chl1	0.14286	0.0938151	0.438863	NOT_DGE	UpReg							NEURON_Gad1Gad2	NEURON_Interneurons	NEURON_L5_Slc17a7		NEURON_L5b_Slc17a6	NEURON_Slc17a7		POLYDENDROCYTE_Tnr
Chmp2a	-0.0870262	0.171553	0.572245	NOT_DGE	DownReg		ENDOTHELIAL_STALK_Flt1											OLIGODENDROCYTES_Tnf
Chmp3	-0.0541008	0.0625528	0.368368	NOT_DGE	DownReg		ENDOTHELIAL_STALK_Flt1
Chmp4b	0.0194277	0.542962	0.848362	NOT_DGE	UpReg													OLIGODENDROCYTES_Tnf
Chmp5	-0.0265365	0.577145	0.868074	NOT_DGE	DownReg		ENDOTHELIAL_STALK_Flt1
Chn1	-0.0317409	0.383577	0.76671	NOT_DGE	DownReg						NEURON_Claustrum_Slc17a6			NEURON_L5_Slc17a7	NEURON_L5a_Slc17a7
Chn2	-0.0289627	0.510885	0.833939	NOT_DGE	DownReg													OLIGODENDROCYTES_Tnf	POLYDENDROCYTE_Tnr
Chrm1	0.0856112	0.079509	0.411177	NOT_DGE	UpReg										NEURON_L5a_Slc17a7
Chrm3	-0.147832	0.0419082	0.304807	NOT_DGE	DownReg						NEURON_Claustrum_Slc17a6
Chst1	-0.0159292	0.655138	0.9022	NOT_DGE	DownReg						NEURON_Claustrum_Slc17a6				NEURON_L5a_Slc17a7
Chst2	0.240484	5.74604e-07	8.32615e-05	DGE	UpReg	ASTROCYTES_Gja1					NEURON_Claustrum_Slc17a6
Cisd1	-0.0723523	0.103667	0.459195	NOT_DGE	DownReg													OLIGODENDROCYTES_Tnf
Cit	0.0480013	0.272722	0.678415	NOT_DGE	UpReg							NEURON_Gad1Gad2	NEURON_Interneurons	NEURON_L5_Slc17a7	NEURON_L5a_Slc17a7
Ckb	0.0270014	0.581295	0.870458	NOT_DGE	UpReg	ASTROCYTES_Gja1												OLIGODENDROCYTES_Tnf	POLYDENDROCYTE_Tnr
Ckmt1	0.00917271	0.858971	0.970037	NOT_DGE	UpReg									NEURON_L5_Slc17a7		NEURON_L5b_Slc17a6	NEURON_Slc17a7
Clasp1	0.058211	0.116002	0.484317	NOT_DGE	UpReg										NEURON_L5a_Slc17a7
Clcn3	-0.0729746	0.00698475	0.109782	NOT_DGE	DownReg								NEURON_Interneurons
Cldn10	-0.193768	0.137719	0.524689	NOT_DGE	DownReg	ASTROCYTES_Gja1
Cldn11	0.0399839	0.71935	0.926047	NOT_DGE	UpReg													OLIGODENDROCYTES_Tnf
Cldn5	-0.0316756	0.718258	0.925721	NOT_DGE	DownReg		ENDOTHELIAL_STALK_Flt1
Cldnd1	0.0411693	0.24934	0.657168	NOT_DGE	UpReg													OLIGODENDROCYTES_Tnf	POLYDENDROCYTE_Tnr
Clic4	-0.0647745	0.473772	0.816887	NOT_DGE	DownReg		ENDOTHELIAL_STALK_Flt1	ENDOTHELIAL_TIP_Dcn										OLIGODENDROCYTES_Tnf
Clic5	-0.0941267	0.211697	0.621344	NOT_DGE	DownReg		ENDOTHELIAL_STALK_Flt1
Clip1	-0.0074047	0.79837	0.947747	NOT_DGE	DownReg										NEURON_L5a_Slc17a7
Clip3	0.0734751	3.46239e-08	7.22173e-06	DGE	UpReg							NEURON_Gad1Gad2	NEURON_Interneurons			NEURON_L5b_Slc17a6	NEURON_Slc17a7
Clip4	0.00567483	0.912087	0.98285	NOT_DGE	UpReg								NEURON_Interneurons	NEURON_L5_Slc17a7
Clmn	-0.109614	0.221928	0.631309	NOT_DGE	DownReg													OLIGODENDROCYTES_Tnf
Clmp	0.0655685	0.120746	0.492021	NOT_DGE	UpReg			ENDOTHELIAL_TIP_Dcn			NEURON_Claustrum_Slc17a6
Clstn1	0.0300027	0.443907	0.803584	NOT_DGE	UpReg										NEURON_L5a_Slc17a7		NEURON_Slc17a7
Clstn3	0.0553026	0.243575	0.651333	NOT_DGE	UpReg							NEURON_Gad1Gad2	NEURON_Interneurons	NEURON_L5_Slc17a7	NEURON_L5a_Slc17a7	NEURON_L5b_Slc17a6
Clta	0.0343667	0.117467	0.487633	NOT_DGE	UpReg				MICROGLIA_C1qb
Cltc	-0.0302713	0.186114	0.59304	NOT_DGE	DownReg				MICROGLIA_C1qb							NEURON_L5b_Slc17a6
Clu	0.0152759	0.824645	0.959528	NOT_DGE	UpReg	ASTROCYTES_Gja1
Cluh	-0.0403612	0.241172	0.648908	NOT_DGE	DownReg									NEURON_L5_Slc17a7
Cmas	0.0064603	0.842119	0.965801	NOT_DGE	UpReg											NEURON_L5b_Slc17a6
Cmip	0.00157573	0.972871	0.994293	NOT_DGE	UpReg									NEURON_L5_Slc17a7	NEURON_L5a_Slc17a7		NEURON_Slc17a7
Cmtm5	-0.18138	0.128126	0.505684	NOT_DGE	DownReg	ASTROCYTES_Gja1												OLIGODENDROCYTES_Tnf
Cnbp	-0.0533401	0.0417586	0.304807	NOT_DGE	DownReg	ASTROCYTES_Gja1	ENDOTHELIAL_STALK_Flt1			MURAL_Rgs5Acta2
Cnih2	0.218696	0.000121613	0.0063956	DGE	UpReg												NEURON_Slc17a7
Cnih3	-0.0504872	0.331026	0.730037	NOT_DGE	DownReg						NEURON_Claustrum_Slc17a6			NEURON_L5_Slc17a7	NEURON_L5a_Slc17a7
Cnn2	0.143168	0.243355	0.651012	NOT_DGE	UpReg			ENDOTHELIAL_TIP_Dcn		MURAL_Rgs5Acta2
Cnn3	0.0697034	0.417781	0.789181	NOT_DGE	UpReg	ASTROCYTES_Gja1
Cnp	-0.0514034	0.665773	0.907588	NOT_DGE	DownReg													OLIGODENDROCYTES_Tnf	POLYDENDROCYTE_Tnr
Cnr1	-0.122549	0.166867	0.567885	NOT_DGE	DownReg							NEURON_Gad1Gad2
Cnrip1	0.0377666	0.450714	0.806134	NOT_DGE	UpReg						NEURON_Claustrum_Slc17a6				NEURON_L5a_Slc17a7
Cntn1	-0.0167674	0.254057	0.662373	NOT_DGE	DownReg								NEURON_Interneurons	NEURON_L5_Slc17a7	NEURON_L5a_Slc17a7	NEURON_L5b_Slc17a6	NEURON_Slc17a7		POLYDENDROCYTE_Tnr
Cntn2	-0.167637	0.00036628	0.0147785	DGE	DownReg						NEURON_Claustrum_Slc17a6							OLIGODENDROCYTES_Tnf
Cntnap1	-0.0618256	0.0764316	0.403158	NOT_DGE	DownReg									NEURON_L5_Slc17a7
Cntnap2	0.0186361	0.606731	0.879128	NOT_DGE	UpReg							NEURON_Gad1Gad2	NEURON_Interneurons	NEURON_L5_Slc17a7
Cobl	-0.0820134	0.296857	0.698328	NOT_DGE	DownReg										NEURON_L5a_Slc17a7
Col11a1	0.0400944	0.657624	0.903537	NOT_DGE	UpReg						NEURON_Claustrum_Slc17a6
Col1a2	0.117741	0.590775	0.873995	NOT_DGE	UpReg			ENDOTHELIAL_TIP_Dcn		MURAL_Rgs5Acta2
Col23a1	0.26519	0.378635	0.763557	NOT_DGE	UpReg			ENDOTHELIAL_TIP_Dcn
Col4a1	0.0427765	0.443313	0.803566	NOT_DGE	UpReg		ENDOTHELIAL_STALK_Flt1			MURAL_Rgs5Acta2
Col4a3bp	-0.0442656	0.196431	0.604954	NOT_DGE	DownReg		ENDOTHELIAL_STALK_Flt1
Colec12	0.0821042	0.559882	0.857806	NOT_DGE	UpReg			ENDOTHELIAL_TIP_Dcn
Coro1a	-0.0509045	0.399568	0.777159	NOT_DGE	DownReg						NEURON_Claustrum_Slc17a6
Cox17	0.00269768	0.974201	0.994293	NOT_DGE	UpReg					MURAL_Rgs5Acta2								OLIGODENDROCYTES_Tnf
Cox4i1	0.0288756	0.590737	0.873995	NOT_DGE	UpReg	ASTROCYTES_Gja1	ENDOTHELIAL_STALK_Flt1			MURAL_Rgs5Acta2								OLIGODENDROCYTES_Tnf	POLYDENDROCYTE_Tnr
Cox5a	-0.00930282	0.801152	0.949675	NOT_DGE	DownReg	ASTROCYTES_Gja1	ENDOTHELIAL_STALK_Flt1
Cox5b	-0.0345098	0.4119	0.785379	NOT_DGE	DownReg	ASTROCYTES_Gja1				MURAL_Rgs5Acta2								OLIGODENDROCYTES_Tnf
Cox6a1	0.0449755	0.30525	0.706169	NOT_DGE	UpReg	ASTROCYTES_Gja1	ENDOTHELIAL_STALK_Flt1			MURAL_Rgs5Acta2								OLIGODENDROCYTES_Tnf	POLYDENDROCYTE_Tnr
Cox6b1	-0.00891932	0.875924	0.973768	NOT_DGE	DownReg	ASTROCYTES_Gja1	ENDOTHELIAL_STALK_Flt1			MURAL_Rgs5Acta2								OLIGODENDROCYTES_Tnf	POLYDENDROCYTE_Tnr
Cox6c	-0.0631395	0.457482	0.809575	NOT_DGE	DownReg	ASTROCYTES_Gja1	ENDOTHELIAL_STALK_Flt1			MURAL_Rgs5Acta2								OLIGODENDROCYTES_Tnf	POLYDENDROCYTE_Tnr
Cox7a2	-0.0255407	0.646062	0.89805	NOT_DGE	DownReg	ASTROCYTES_Gja1	ENDOTHELIAL_STALK_Flt1			MURAL_Rgs5Acta2								OLIGODENDROCYTES_Tnf	POLYDENDROCYTE_Tnr
Cox8a	0.0574941	0.135187	0.519391	NOT_DGE	UpReg	ASTROCYTES_Gja1	ENDOTHELIAL_STALK_Flt1	ENDOTHELIAL_TIP_Dcn		MURAL_Rgs5Acta2								OLIGODENDROCYTES_Tnf	POLYDENDROCYTE_Tnr
Cp	0.107289	0.297761	0.699417	NOT_DGE	UpReg			ENDOTHELIAL_TIP_Dcn
Cpe	0.0151238	0.414096	0.786366	NOT_DGE	UpReg	ASTROCYTES_Gja1
Cpeb3	-0.0335985	0.556182	0.856082	NOT_DGE	DownReg							NEURON_Gad1Gad2	NEURON_Interneurons	NEURON_L5_Slc17a7
Cped1	-0.0250194	0.890395	0.977142	NOT_DGE	DownReg			ENDOTHELIAL_TIP_Dcn
Cplx1	-0.140319	0.0249972	0.233219	NOT_DGE	DownReg							NEURON_Gad1Gad2	NEURON_Interneurons	NEURON_L5_Slc17a7		NEURON_L5b_Slc17a6	NEURON_Slc17a7
Cplx2	-0.0819983	0.0325276	0.267928	NOT_DGE	DownReg						NEURON_Claustrum_Slc17a6	NEURON_Gad1Gad2			NEURON_L5a_Slc17a7	NEURON_L5b_Slc17a6	NEURON_Slc17a7
Cpne4	0.195276	0.118123	0.488447	NOT_DGE	UpReg						NEURON_Claustrum_Slc17a6					NEURON_L5b_Slc17a6
Cpne5	0.0042722	0.972355	0.994293	NOT_DGE	UpReg						NEURON_Claustrum_Slc17a6				NEURON_L5a_Slc17a7
Cpne9	-0.193765	0.0642371	0.37146	NOT_DGE	DownReg						NEURON_Claustrum_Slc17a6
Cpox	-0.0133224	0.79531	0.947447	NOT_DGE	DownReg													OLIGODENDROCYTES_Tnf
Cpsf2	0.00190799	0.951173	0.988512	NOT_DGE	UpReg						NEURON_Claustrum_Slc17a6				NEURON_L5a_Slc17a7
Crebrf	-0.0411236	0.475107	0.8171	NOT_DGE	DownReg								NEURON_Interneurons			NEURON_L5b_Slc17a6
Creg1	0.041692	0.406814	0.781974	NOT_DGE	UpReg				MICROGLIA_C1qb
Creg2	-0.103892	0.0878669	0.426592	NOT_DGE	DownReg									NEURON_L5_Slc17a7	NEURON_L5a_Slc17a7
Crim1	0.181849	0.0483192	0.329709	NOT_DGE	UpReg					MURAL_Rgs5Acta2				NEURON_L5_Slc17a7
Crip1	0.146818	0.224083	0.633889	NOT_DGE	UpReg		ENDOTHELIAL_STALK_Flt1			MURAL_Rgs5Acta2
Crip2	0.0873829	0.137309	0.524128	NOT_DGE	UpReg		ENDOTHELIAL_STALK_Flt1			MURAL_Rgs5Acta2
Crls1	-0.0280705	0.488836	0.823515	NOT_DGE	DownReg						NEURON_Claustrum_Slc17a6
Crmp1	0.0975917	0.0123662	0.156095	NOT_DGE	UpReg										NEURON_L5a_Slc17a7
Cryab	-0.144553	0.209321	0.618169	NOT_DGE	DownReg					MURAL_Rgs5Acta2								OLIGODENDROCYTES_Tnf	POLYDENDROCYTE_Tnr
Crym	0.439872	0.00995777	0.135035	NOT_DGE	UpReg									NEURON_L5_Slc17a7		NEURON_L5b_Slc17a6	NEURON_Slc17a7
Cs	0.0325261	0.198664	0.607546	NOT_DGE	UpReg	ASTROCYTES_Gja1
Csde1	-0.0381518	0.207919	0.616783	NOT_DGE	DownReg		ENDOTHELIAL_STALK_Flt1
Csf1r	0.120796	0.0419816	0.304974	NOT_DGE	UpReg				MICROGLIA_C1qb
Csmd2	0.113181	0.228488	0.640016	NOT_DGE	UpReg						NEURON_Claustrum_Slc17a6			NEURON_L5_Slc17a7
Csnk1e	0.00354019	0.935733	0.984603	NOT_DGE	UpReg											NEURON_L5b_Slc17a6
Cspg4	0.234791	0.0911145	0.434595	NOT_DGE	UpReg					MURAL_Rgs5Acta2									POLYDENDROCYTE_Tnr
Cspg5	-0.0716366	0.180601	0.585499	NOT_DGE	DownReg	ASTROCYTES_Gja1													POLYDENDROCYTE_Tnr
Csrnp3	0.0252534	0.473763	0.816887	NOT_DGE	UpReg								NEURON_Interneurons	NEURON_L5_Slc17a7	NEURON_L5a_Slc17a7	NEURON_L5b_Slc17a6
Csrp1	-0.169679	0.0429393	0.309013	NOT_DGE	DownReg	ASTROCYTES_Gja1				MURAL_Rgs5Acta2								OLIGODENDROCYTES_Tnf
Cst3	-0.0379682	0.704967	0.918705	NOT_DGE	DownReg	ASTROCYTES_Gja1			MICROGLIA_C1qb
Cstb	-0.00810942	0.93332	0.984016	NOT_DGE	DownReg													OLIGODENDROCYTES_Tnf
Ctla2a	-0.074424	0.622174	0.888159	NOT_DGE	DownReg		ENDOTHELIAL_STALK_Flt1
Ctnna1	-0.0438807	0.381902	0.765671	NOT_DGE	DownReg		ENDOTHELIAL_STALK_Flt1
Ctnna2	0.0303043	0.37598	0.760489	NOT_DGE	UpReg						NEURON_Claustrum_Slc17a6			NEURON_L5_Slc17a7
Ctnnb1	0.128979	8.37009e-05	0.00479081	DGE	UpReg		ENDOTHELIAL_STALK_Flt1	ENDOTHELIAL_TIP_Dcn
Ctnnd2	0.08384	0.0331442	0.271192	NOT_DGE	UpReg								NEURON_Interneurons
Ctr9	-0.022551	0.528299	0.842568	NOT_DGE	DownReg								NEURON_Interneurons
Ctsa	0.00488234	0.908749	0.981994	NOT_DGE	UpReg				MICROGLIA_C1qb
Ctsb	-0.0293267	0.194185	0.602258	NOT_DGE	DownReg				MICROGLIA_C1qb
Ctsd	-0.0200378	0.66284	0.90582	NOT_DGE	DownReg	ASTROCYTES_Gja1			MICROGLIA_C1qb
Ctsh	0.0232039	0.789782	0.946441	NOT_DGE	UpReg		ENDOTHELIAL_STALK_Flt1
Ctsl	-0.0281994	0.634242	0.893743	NOT_DGE	DownReg	ASTROCYTES_Gja1	ENDOTHELIAL_STALK_Flt1	ENDOTHELIAL_TIP_Dcn	MICROGLIA_C1qb									OLIGODENDROCYTES_Tnf	POLYDENDROCYTE_Tnr
Ctss	-0.102826	0.0162336	0.183782	NOT_DGE	DownReg				MICROGLIA_C1qb
Ctsz	-0.0440308	0.535937	0.844677	NOT_DGE	DownReg				MICROGLIA_C1qb
Cttnbp2	0.076715	0.116728	0.485945	NOT_DGE	UpReg									NEURON_L5_Slc17a7	NEURON_L5a_Slc17a7
Ctxn1	0.0648031	0.00993067	0.135035	NOT_DGE	UpReg						NEURON_Claustrum_Slc17a6				NEURON_L5a_Slc17a7		NEURON_Slc17a7
Cux1	-0.0210602	0.821625	0.958386	NOT_DGE	DownReg						NEURON_Claustrum_Slc17a6
Cux2	-0.00467967	0.925855	0.982854	NOT_DGE	DownReg						NEURON_Claustrum_Slc17a6				NEURON_L5a_Slc17a7
Cwc15	-0.0429536	0.44018	0.801191	NOT_DGE	DownReg		ENDOTHELIAL_STALK_Flt1											OLIGODENDROCYTES_Tnf
Cx3cl1	0.0604546	0.00918575	0.1286	NOT_DGE	UpReg										NEURON_L5a_Slc17a7		NEURON_Slc17a7
Cx3cr1	-0.0356379	0.669457	0.908416	NOT_DGE	DownReg				MICROGLIA_C1qb
Cxcl12	-0.0161825	0.842584	0.965801	NOT_DGE	DownReg		ENDOTHELIAL_STALK_Flt1	ENDOTHELIAL_TIP_Dcn
Cxcl14	-0.197847	0.00302198	0.0618187	NOT_DGE	DownReg	ASTROCYTES_Gja1						NEURON_Gad1Gad2
Cxxc4	-0.078912	0.053088	0.343481	NOT_DGE	DownReg								NEURON_Interneurons	NEURON_L5_Slc17a7		NEURON_L5b_Slc17a6
Cxxc5	-0.246765	0.000232957	0.0105396	DGE	DownReg						NEURON_Claustrum_Slc17a6
Cyb5r3	0.0497591	0.383896	0.76671	NOT_DGE	UpReg		ENDOTHELIAL_STALK_Flt1			MURAL_Rgs5Acta2
Cyba	0.0448185	0.70131	0.917469	NOT_DGE	UpReg				MICROGLIA_C1qb
Cyfip1	-0.0198224	0.696914	0.917141	NOT_DGE	DownReg				MICROGLIA_C1qb
Cyfip2	-0.0192525	0.35821	0.748694	NOT_DGE	DownReg									NEURON_L5_Slc17a7	NEURON_L5a_Slc17a7		NEURON_Slc17a7
Cygb	-0.156337	0.00962613	0.132779	NOT_DGE	DownReg								NEURON_Interneurons
Cyld	0.119131	0.00448925	0.081844	NOT_DGE	UpReg										NEURON_L5a_Slc17a7
Cyp46a1	0.039613	0.110074	0.473296	NOT_DGE	UpReg										NEURON_L5a_Slc17a7
Cystm1	-0.0179568	0.574512	0.866606	NOT_DGE	DownReg													OLIGODENDROCYTES_Tnf
Daam1	-0.0856431	0.0198648	0.204239	NOT_DGE	DownReg								NEURON_Interneurons					OLIGODENDROCYTES_Tnf
Dab1	0.143331	0.00904392	0.128072	NOT_DGE	UpReg							NEURON_Gad1Gad2		NEURON_L5_Slc17a7
Dad1	0.0425729	0.234892	0.643875	NOT_DGE	UpReg													OLIGODENDROCYTES_Tnf
Dag1	0.0924681	0.0193356	0.202205	NOT_DGE	UpReg	ASTROCYTES_Gja1		ENDOTHELIAL_TIP_Dcn
Dbi	0.0230927	0.813896	0.955328	NOT_DGE	UpReg	ASTROCYTES_Gja1												OLIGODENDROCYTES_Tnf	POLYDENDROCYTE_Tnr
Dbn1	0.0742938	0.0196151	0.203014	NOT_DGE	UpReg										NEURON_L5a_Slc17a7
Dbx2	-0.203222	0.0842618	0.419319	NOT_DGE	DownReg	ASTROCYTES_Gja1
Dcaf5	0.0339376	0.453931	0.807958	NOT_DGE	UpReg										NEURON_L5a_Slc17a7
Dcaf6	0.0369175	0.338744	0.734266	NOT_DGE	UpReg										NEURON_L5a_Slc17a7
Dclk1	0.0407242	0.0948895	0.440645	NOT_DGE	UpReg	ASTROCYTES_Gja1										NEURON_L5b_Slc17a6
Dcn	0.204264	0.572391	0.865656	NOT_DGE	UpReg			ENDOTHELIAL_TIP_Dcn
Ddah1	0.0630246	0.241426	0.648908	NOT_DGE	UpReg	ASTROCYTES_Gja1
Ddn	0.0854248	0.0763796	0.403158	NOT_DGE	UpReg										NEURON_L5a_Slc17a7
Ddrgk1	-0.0354469	0.387931	0.769608	NOT_DGE	DownReg													OLIGODENDROCYTES_Tnf
Ddx24	-0.0263847	0.533865	0.843649	NOT_DGE	DownReg										NEURON_L5a_Slc17a7	NEURON_L5b_Slc17a6
Degs1	-0.0627192	0.00172405	0.0436546	DGE	DownReg													OLIGODENDROCYTES_Tnf
Dek	-0.0564876	0.21928	0.629011	NOT_DGE	DownReg		ENDOTHELIAL_STALK_Flt1			MURAL_Rgs5Acta2
Dennd5b	-0.011389	0.756267	0.939172	NOT_DGE	DownReg								NEURON_Interneurons		NEURON_L5a_Slc17a7
Desi1	-0.0547925	0.385338	0.767746	NOT_DGE	DownReg													OLIGODENDROCYTES_Tnf
Dgkb	0.0565092	0.240609	0.64876	NOT_DGE	UpReg										NEURON_L5a_Slc17a7
Dgke	0.00708051	0.815484	0.956385	NOT_DGE	UpReg										NEURON_L5a_Slc17a7
Dgkz	0.0318837	0.497705	0.829723	NOT_DGE	UpReg						NEURON_Claustrum_Slc17a6				NEURON_L5a_Slc17a7
Dhx36	-0.0556708	0.194195	0.602258	NOT_DGE	DownReg							NEURON_Gad1Gad2
Dio2	0.0265569	0.727536	0.928912	NOT_DGE	UpReg	ASTROCYTES_Gja1
Diras1	-0.0410811	0.168704	0.569425	NOT_DGE	DownReg								NEURON_Interneurons
Diras2	-0.105581	0.0536167	0.344475	NOT_DGE	DownReg						NEURON_Claustrum_Slc17a6					NEURON_L5b_Slc17a6	NEURON_Slc17a7
Disp2	-0.00500796	0.909412	0.981994	NOT_DGE	DownReg						NEURON_Claustrum_Slc17a6	NEURON_Gad1Gad2	NEURON_Interneurons	NEURON_L5_Slc17a7		NEURON_L5b_Slc17a6
Dixdc1	-0.0506995	0.141157	0.530788	NOT_DGE	DownReg													OLIGODENDROCYTES_Tnf
Dkk3	-0.139243	0.181482	0.586497	NOT_DGE	DownReg										NEURON_L5a_Slc17a7		NEURON_Slc17a7
Dlg4	0.0752296	0.0101151	0.136741	NOT_DGE	UpReg									NEURON_L5_Slc17a7	NEURON_L5a_Slc17a7
Dlgap1	-0.0350051	0.0339495	0.273418	NOT_DGE	DownReg										NEURON_L5a_Slc17a7		NEURON_Slc17a7
Dlgap2	0.131052	0.0245843	0.230861	NOT_DGE	UpReg								NEURON_Interneurons		NEURON_L5a_Slc17a7
Dlgap4	-0.0170616	0.710474	0.921846	NOT_DGE	DownReg						NEURON_Claustrum_Slc17a6			NEURON_L5_Slc17a7	NEURON_L5a_Slc17a7		NEURON_Slc17a7
Dlx1	0.0611545	0.261083	0.66901	NOT_DGE	UpReg							NEURON_Gad1Gad2
Dmtn	-0.0276454	0.334116	0.731452	NOT_DGE	DownReg						NEURON_Claustrum_Slc17a6				NEURON_L5a_Slc17a7
Dmxl2	-0.0514366	0.0972265	0.446944	NOT_DGE	DownReg										NEURON_L5a_Slc17a7
Dnaja1	-0.0683707	0.00212107	0.0492489	DGE	DownReg		ENDOTHELIAL_STALK_Flt1									NEURON_L5b_Slc17a6			POLYDENDROCYTE_Tnr
Dnaja2	-0.0646333	0.0584165	0.358415	NOT_DGE	DownReg											NEURON_L5b_Slc17a6
Dnajb14	-0.0753603	0.0170914	0.187959	NOT_DGE	DownReg								NEURON_Interneurons
Dnajb2	-0.109562	0.00191936	0.046313	DGE	DownReg													OLIGODENDROCYTES_Tnf
Dnajc2	-0.142147	0.00130464	0.0363234	DGE	DownReg										NEURON_L5a_Slc17a7
Dnajc21	-0.120646	0.105842	0.463028	NOT_DGE	DownReg										NEURON_L5a_Slc17a7
Dnajc3	0.0298928	0.477179	0.817166	NOT_DGE	UpReg		ENDOTHELIAL_STALK_Flt1	ENDOTHELIAL_TIP_Dcn
Dnajc5	-0.0254546	0.0761434	0.402846	NOT_DGE	DownReg							NEURON_Gad1Gad2	NEURON_Interneurons		NEURON_L5a_Slc17a7		NEURON_Slc17a7
Dnajc6	-0.00453494	0.865269	0.971421	NOT_DGE	DownReg												NEURON_Slc17a7
Dnajc8	-0.0235097	0.648717	0.899561	NOT_DGE	DownReg		ENDOTHELIAL_STALK_Flt1			MURAL_Rgs5Acta2
Dner	0.103783	0.196637	0.604954	NOT_DGE	UpReg	ASTROCYTES_Gja1					NEURON_Claustrum_Slc17a6	NEURON_Gad1Gad2	NEURON_Interneurons			NEURON_L5b_Slc17a6
Dnm1	-0.00909706	0.769681	0.942063	NOT_DGE	DownReg								NEURON_Interneurons		NEURON_L5a_Slc17a7	NEURON_L5b_Slc17a6	NEURON_Slc17a7
Dnm1l	-0.0127301	0.522445	0.838415	NOT_DGE	DownReg								NEURON_Interneurons			NEURON_L5b_Slc17a6
Dnm3	-0.0121666	0.662237	0.9057	NOT_DGE	DownReg							NEURON_Gad1Gad2	NEURON_Interneurons			NEURON_L5b_Slc17a6	NEURON_Slc17a7
Dock3	-0.0311125	0.464756	0.812126	NOT_DGE	DownReg									NEURON_L5_Slc17a7	NEURON_L5a_Slc17a7		NEURON_Slc17a7
Dock9	0.0898803	0.0335401	0.272439	NOT_DGE	UpReg						NEURON_Claustrum_Slc17a6
Dpf1	-0.195814	0.02759	0.247105	NOT_DGE	DownReg									NEURON_L5_Slc17a7	NEURON_L5a_Slc17a7
Dpp10	-0.0217479	0.623611	0.88847	NOT_DGE	DownReg										NEURON_L5a_Slc17a7
Dpp6	0.0924117	0.0128268	0.158972	NOT_DGE	UpReg								NEURON_Interneurons	NEURON_L5_Slc17a7
Dpy19l1	-0.0510931	0.152748	0.550144	NOT_DGE	DownReg									NEURON_L5_Slc17a7		NEURON_L5b_Slc17a6		OLIGODENDROCYTES_Tnf
Dpysl2	0.0380016	0.52983	0.843175	NOT_DGE	UpReg							NEURON_Gad1Gad2						OLIGODENDROCYTES_Tnf
Drap1	0.0012204	0.983158	0.996355	NOT_DGE	UpReg					MURAL_Rgs5Acta2
Dscam	0.010048	0.82501	0.959601	NOT_DGE	UpReg									NEURON_L5_Slc17a7		NEURON_L5b_Slc17a6
Dst	0.0610413	0.0238198	0.226878	NOT_DGE	UpReg							NEURON_Gad1Gad2	NEURON_Interneurons	NEURON_L5_Slc17a7		NEURON_L5b_Slc17a6	NEURON_Slc17a7
Dstn	-0.00573019	0.862202	0.970569	NOT_DGE	DownReg					MURAL_Rgs5Acta2								OLIGODENDROCYTES_Tnf
Dusp14	-0.152122	0.0903073	0.432589	NOT_DGE	DownReg										NEURON_L5a_Slc17a7
Dusp26	-0.054961	0.0699461	0.387734	NOT_DGE	DownReg													OLIGODENDROCYTES_Tnf
Dusp3	-0.0777262	0.00815933	0.119392	NOT_DGE	DownReg		ENDOTHELIAL_STALK_Flt1							NEURON_L5_Slc17a7
Dusp8	0.0710827	0.00731185	0.112194	NOT_DGE	UpReg								NEURON_Interneurons	NEURON_L5_Slc17a7	NEURON_L5a_Slc17a7
Dync1h1	0.0673453	0.187577	0.594163	NOT_DGE	UpReg									NEURON_L5_Slc17a7	NEURON_L5a_Slc17a7		NEURON_Slc17a7
Dync1i1	-0.0372501	0.330082	0.72889	NOT_DGE	DownReg							NEURON_Gad1Gad2		NEURON_L5_Slc17a7		NEURON_L5b_Slc17a6	NEURON_Slc17a7
Dync1i2	0.00785548	0.782528	0.944283	NOT_DGE	UpReg													OLIGODENDROCYTES_Tnf	POLYDENDROCYTE_Tnr
Dynll1	0.030794	0.464011	0.812126	NOT_DGE	UpReg		ENDOTHELIAL_STALK_Flt1			MURAL_Rgs5Acta2									POLYDENDROCYTE_Tnr
Dynll2	-0.0799714	0.0182382	0.195504	NOT_DGE	DownReg								NEURON_Interneurons		NEURON_L5a_Slc17a7	NEURON_L5b_Slc17a6			POLYDENDROCYTE_Tnr
Dynlrb1	-0.0042122	0.897227	0.978611	NOT_DGE	DownReg					MURAL_Rgs5Acta2						NEURON_L5b_Slc17a6
Dzank1	-0.0445967	0.229184	0.640694	NOT_DGE	DownReg								NEURON_Interneurons			NEURON_L5b_Slc17a6
Dzip3	-0.0439853	0.379602	0.763671	NOT_DGE	DownReg							NEURON_Gad1Gad2	NEURON_Interneurons	NEURON_L5_Slc17a7		NEURON_L5b_Slc17a6
Ece1	-0.191717	0.0555086	0.351022	NOT_DGE	DownReg		ENDOTHELIAL_STALK_Flt1
Edf1	0.0396488	0.417805	0.789181	NOT_DGE	UpReg		ENDOTHELIAL_STALK_Flt1			MURAL_Rgs5Acta2								OLIGODENDROCYTES_Tnf
Edil3	-0.169235	0.000821346	0.0265288	DGE	DownReg							NEURON_Gad1Gad2				NEURON_L5b_Slc17a6		OLIGODENDROCYTES_Tnf
Edn1	0.456549	8.05533e-12	4.50586e-09	DGE	UpReg		ENDOTHELIAL_STALK_Flt1
Edn3	0.0949968	0.311149	0.712505	NOT_DGE	UpReg			ENDOTHELIAL_TIP_Dcn
Ednrb	0.0149417	0.866589	0.971421	NOT_DGE	UpReg	ASTROCYTES_Gja1													POLYDENDROCYTE_Tnr
Eea1	-0.0979281	0.00350963	0.0686297	NOT_DGE	DownReg							NEURON_Gad1Gad2
Eef1a1	-0.00568449	0.840457	0.964961	NOT_DGE	DownReg		ENDOTHELIAL_STALK_Flt1	ENDOTHELIAL_TIP_Dcn	MICROGLIA_C1qb	MURAL_Rgs5Acta2								OLIGODENDROCYTES_Tnf	POLYDENDROCYTE_Tnr
Eef1a2	0.0036624	0.879097	0.974277	NOT_DGE	UpReg						NEURON_Claustrum_Slc17a6	NEURON_Gad1Gad2			NEURON_L5a_Slc17a7		NEURON_Slc17a7
Eef1b2	-0.0397723	0.157563	0.557419	NOT_DGE	DownReg		ENDOTHELIAL_STALK_Flt1
Eef2	-0.0180729	0.410611	0.78499	NOT_DGE	DownReg		ENDOTHELIAL_STALK_Flt1	ENDOTHELIAL_TIP_Dcn		MURAL_Rgs5Acta2								OLIGODENDROCYTES_Tnf	POLYDENDROCYTE_Tnr
Efcab14	-0.019132	0.788897	0.946441	NOT_DGE	DownReg													OLIGODENDROCYTES_Tnf
Efemp1	-0.0552375	0.603557	0.878412	NOT_DGE	DownReg			ENDOTHELIAL_TIP_Dcn
Efhd2	-0.127121	0.0051367	0.0890314	NOT_DGE	DownReg							NEURON_Gad1Gad2				NEURON_L5b_Slc17a6	NEURON_Slc17a7
Efnb3	-0.056225	0.704294	0.918463	NOT_DGE	DownReg													OLIGODENDROCYTES_Tnf
Efr3a	-0.0651884	0.282541	0.68728	NOT_DGE	DownReg								NEURON_Interneurons	NEURON_L5_Slc17a7		NEURON_L5b_Slc17a6	NEURON_Slc17a7
Egfl7	-0.0979316	0.271256	0.677776	NOT_DGE	DownReg		ENDOTHELIAL_STALK_Flt1
Egr1	0.0589003	0.717973	0.925721	NOT_DGE	UpReg						NEURON_Claustrum_Slc17a6				NEURON_L5a_Slc17a7		NEURON_Slc17a7
Ehd3	-0.059943	0.111312	0.475791	NOT_DGE	DownReg						NEURON_Claustrum_Slc17a6
Eid1	-0.00230843	0.935528	0.984603	NOT_DGE	DownReg											NEURON_L5b_Slc17a6		OLIGODENDROCYTES_Tnf
Eif1	-0.0188555	0.532909	0.843649	NOT_DGE	DownReg	ASTROCYTES_Gja1	ENDOTHELIAL_STALK_Flt1	ENDOTHELIAL_TIP_Dcn		MURAL_Rgs5Acta2								OLIGODENDROCYTES_Tnf
Eif1b	-0.0366275	0.493053	0.826636	NOT_DGE	DownReg							NEURON_Gad1Gad2							POLYDENDROCYTE_Tnr
Eif2s2	-0.0231452	0.6277	0.890392	NOT_DGE	DownReg														POLYDENDROCYTE_Tnr
Eif3c	-0.0268787	0.151263	0.548451	NOT_DGE	DownReg														POLYDENDROCYTE_Tnr
Eif3f	0.0556458	0.271736	0.677997	NOT_DGE	UpReg		ENDOTHELIAL_STALK_Flt1
Eif4a2	-0.083689	0.033944	0.273418	NOT_DGE	DownReg											NEURON_L5b_Slc17a6
Eif4g2	-0.0421465	0.185573	0.592429	NOT_DGE	DownReg		ENDOTHELIAL_STALK_Flt1												POLYDENDROCYTE_Tnr
Eif4g3	-0.0133445	0.280704	0.68525	NOT_DGE	DownReg						NEURON_Claustrum_Slc17a6	NEURON_Gad1Gad2	NEURON_Interneurons		NEURON_L5a_Slc17a7
Eif5b	-0.0216081	0.455309	0.808474	NOT_DGE	DownReg										NEURON_L5a_Slc17a7
Elavl2	-0.107781	0.0423341	0.306629	NOT_DGE	DownReg							NEURON_Gad1Gad2	NEURON_Interneurons
Elavl3	-0.0247788	0.418109	0.789498	NOT_DGE	DownReg							NEURON_Gad1Gad2	NEURON_Interneurons	NEURON_L5_Slc17a7	NEURON_L5a_Slc17a7
Elavl4	-0.0359661	0.418825	0.789917	NOT_DGE	DownReg								NEURON_Interneurons	NEURON_L5_Slc17a7	NEURON_L5a_Slc17a7	NEURON_L5b_Slc17a6	NEURON_Slc17a7
Elfn1	-0.00682336	0.938321	0.985767	NOT_DGE	DownReg								NEURON_Interneurons
Elmo2	0.041884	0.381152	0.765039	NOT_DGE	UpReg										NEURON_L5a_Slc17a7
Elmod1	-0.045116	0.230086	0.642035	NOT_DGE	DownReg							NEURON_Gad1Gad2		NEURON_L5_Slc17a7	NEURON_L5a_Slc17a7		NEURON_Slc17a7
Elovl5	-0.103318	0.124274	0.498869	NOT_DGE	DownReg	ASTROCYTES_Gja1
Elovl6	-0.0743651	0.0585035	0.358717	NOT_DGE	DownReg													OLIGODENDROCYTES_Tnf
Elovl7	-0.154244	0.120886	0.492429	NOT_DGE	DownReg													OLIGODENDROCYTES_Tnf
Emc10	0.0501482	0.220288	0.629556	NOT_DGE	UpReg													OLIGODENDROCYTES_Tnf
Emc7	-0.0253969	0.561354	0.858274	NOT_DGE	DownReg													OLIGODENDROCYTES_Tnf
Emcn	-0.0981508	0.570626	0.864392	NOT_DGE	DownReg		ENDOTHELIAL_STALK_Flt1
Enah	0.0565646	0.22633	0.637365	NOT_DGE	UpReg							NEURON_Gad1Gad2	NEURON_Interneurons
Enc1	0.0368826	0.539365	0.846506	NOT_DGE	UpReg						NEURON_Claustrum_Slc17a6			NEURON_L5_Slc17a7	NEURON_L5a_Slc17a7
Endod1	-0.00118892	0.988931	0.997473	NOT_DGE	DownReg													OLIGODENDROCYTES_Tnf
Eng	-0.0187785	0.894742	0.978122	NOT_DGE	DownReg		ENDOTHELIAL_STALK_Flt1
Enho	0.029706	0.584526	0.872005	NOT_DGE	UpReg	ASTROCYTES_Gja1
Eno2	-0.0209981	0.512796	0.833939	NOT_DGE	DownReg						NEURON_Claustrum_Slc17a6			NEURON_L5_Slc17a7	NEURON_L5a_Slc17a7	NEURON_L5b_Slc17a6	NEURON_Slc17a7
Enpp2	0.0228774	0.497938	0.829723	NOT_DGE	UpReg													OLIGODENDROCYTES_Tnf	POLYDENDROCYTE_Tnr
Enpp4	-0.147353	0.00108187	0.0316925	DGE	DownReg													OLIGODENDROCYTES_Tnf
Enpp5	-0.0202798	0.602303	0.878275	NOT_DGE	DownReg											NEURON_L5b_Slc17a6
Enpp6	-0.187108	0.0882344	0.427654	NOT_DGE	DownReg														POLYDENDROCYTE_Tnr
Ensa	-0.0317261	0.0801581	0.412227	NOT_DGE	DownReg						NEURON_Claustrum_Slc17a6				NEURON_L5a_Slc17a7		NEURON_Slc17a7
Epas1	0.153408	0.026039	0.239132	NOT_DGE	UpReg		ENDOTHELIAL_STALK_Flt1			MURAL_Rgs5Acta2
Epdr1	-0.111983	0.0221752	0.217952	NOT_DGE	DownReg						NEURON_Claustrum_Slc17a6
Epha4	0.0154578	0.793394	0.94656	NOT_DGE	UpReg										NEURON_L5a_Slc17a7
Epha5	0.0555733	0.364697	0.751374	NOT_DGE	UpReg						NEURON_Claustrum_Slc17a6		NEURON_Interneurons	NEURON_L5_Slc17a7	NEURON_L5a_Slc17a7	NEURON_L5b_Slc17a6
Epha7	0.00112274	0.989529	0.997473	NOT_DGE	UpReg									NEURON_L5_Slc17a7	NEURON_L5a_Slc17a7		NEURON_Slc17a7
Ephb6	-0.0596985	0.565981	0.861573	NOT_DGE	DownReg												NEURON_Slc17a7
Ephx4	-0.135058	0.00036952	0.0148605	DGE	DownReg											NEURON_L5b_Slc17a6
Epm2aip1	-0.0324975	0.345599	0.739104	NOT_DGE	DownReg											NEURON_L5b_Slc17a6
Epn1	0.0801956	0.112961	0.478683	NOT_DGE	UpReg												NEURON_Slc17a7
Epn2	0.0334062	0.375892	0.760435	NOT_DGE	UpReg													OLIGODENDROCYTES_Tnf	POLYDENDROCYTE_Tnr
Eprs	0.00650108	0.859608	0.970404	NOT_DGE	UpReg							NEURON_Gad1Gad2
Eps15	-0.0880063	0.0248967	0.232633	NOT_DGE	DownReg											NEURON_L5b_Slc17a6		OLIGODENDROCYTES_Tnf
Erbb2ip	-0.181864	0.046235	0.321997	NOT_DGE	DownReg													OLIGODENDROCYTES_Tnf
Erbb4	-0.0575492	0.140121	0.529421	NOT_DGE	DownReg							NEURON_Gad1Gad2	NEURON_Interneurons
Erc2	0.0795289	0.112631	0.478275	NOT_DGE	UpReg						NEURON_Claustrum_Slc17a6				NEURON_L5a_Slc17a7
Erg	0.131311	0.119436	0.49031	NOT_DGE	UpReg		ENDOTHELIAL_STALK_Flt1
Ermn	-0.222103	0.0864284	0.424402	NOT_DGE	DownReg													OLIGODENDROCYTES_Tnf
Erp29	-0.0103251	0.763051	0.940932	NOT_DGE	DownReg				MICROGLIA_C1qb
Esam	-0.135101	0.17898	0.583708	NOT_DGE	DownReg		ENDOTHELIAL_STALK_Flt1			MURAL_Rgs5Acta2
Esyt2	0.0201217	0.691135	0.916104	NOT_DGE	UpReg		ENDOTHELIAL_STALK_Flt1
Etl4	-0.0483241	0.421115	0.790737	NOT_DGE	DownReg							NEURON_Gad1Gad2	NEURON_Interneurons			NEURON_L5b_Slc17a6	NEURON_Slc17a7
Etnk1	-0.0370557	0.0773896	0.405136	NOT_DGE	DownReg							NEURON_Gad1Gad2
Ets1	-0.220341	0.078519	0.40823	NOT_DGE	DownReg		ENDOTHELIAL_STALK_Flt1
Etv1	0.0622375	0.510083	0.833609	NOT_DGE	UpReg											NEURON_L5b_Slc17a6		OLIGODENDROCYTES_Tnf
Etv5	-0.0523329	0.515364	0.834622	NOT_DGE	DownReg									NEURON_L5_Slc17a7
Eva1a	0.094087	0.331534	0.730633	NOT_DGE	UpReg	ASTROCYTES_Gja1
Evi2a	-0.167352	0.141144	0.530788	NOT_DGE	DownReg													OLIGODENDROCYTES_Tnf
Ext1	0.0454062	0.412424	0.785748	NOT_DGE	UpReg									NEURON_L5_Slc17a7	NEURON_L5a_Slc17a7		NEURON_Slc17a7
Extl3	0.0191916	0.618302	0.885096	NOT_DGE	UpReg										NEURON_L5a_Slc17a7
Ezr	0.110222	0.0960227	0.443612	NOT_DGE	UpReg	ASTROCYTES_Gja1
F3	0.122409	0.385636	0.76777	NOT_DGE	UpReg	ASTROCYTES_Gja1		ENDOTHELIAL_TIP_Dcn
Fa2h	-0.0170313	0.850478	0.967549	NOT_DGE	DownReg													OLIGODENDROCYTES_Tnf
Faah	-0.0374774	0.230932	0.642213	NOT_DGE	DownReg										NEURON_L5a_Slc17a7
Fabp3	0.00759809	0.907247	0.981994	NOT_DGE	UpReg										NEURON_L5a_Slc17a7
Fabp5	-0.005196	0.943039	0.986549	NOT_DGE	DownReg	ASTROCYTES_Gja1												OLIGODENDROCYTES_Tnf
Fabp7	-0.103348	0.471596	0.815552	NOT_DGE	DownReg	ASTROCYTES_Gja1													POLYDENDROCYTE_Tnr
Faim2	-0.0128794	0.586105	0.872668	NOT_DGE	DownReg										NEURON_L5a_Slc17a7	NEURON_L5b_Slc17a6	NEURON_Slc17a7
Fam101b	-0.00173849	0.980359	0.995815	NOT_DGE	DownReg		ENDOTHELIAL_STALK_Flt1
Fam107a	-0.112957	0.206997	0.615738	NOT_DGE	DownReg	ASTROCYTES_Gja1
Fam124a	0.0183234	0.717752	0.925721	NOT_DGE	UpReg						NEURON_Claustrum_Slc17a6
Fam126b	-0.06829	0.16772	0.569214	NOT_DGE	DownReg							NEURON_Gad1Gad2		NEURON_L5_Slc17a7	NEURON_L5a_Slc17a7
Fam131a	0.0683767	0.0391414	0.296415	NOT_DGE	UpReg									NEURON_L5_Slc17a7	NEURON_L5a_Slc17a7
Fam131b	0.0138535	0.772586	0.943341	NOT_DGE	UpReg												NEURON_Slc17a7
Fam134a	-0.0252793	0.436028	0.798569	NOT_DGE	DownReg										NEURON_L5a_Slc17a7
Fam13c	-0.102286	0.0621916	0.368168	NOT_DGE	DownReg		ENDOTHELIAL_STALK_Flt1
Fam155a	0.01658	0.697297	0.917141	NOT_DGE	UpReg								NEURON_Interneurons	NEURON_L5_Slc17a7	NEURON_L5a_Slc17a7	NEURON_L5b_Slc17a6	NEURON_Slc17a7
Fam163b	0.0555855	0.172571	0.57365	NOT_DGE	UpReg												NEURON_Slc17a7
Fam168a	0.00299657	0.923095	0.982854	NOT_DGE	UpReg												NEURON_Slc17a7
Fam168b	-0.0123662	0.751245	0.937419	NOT_DGE	DownReg								NEURON_Interneurons
Fam169a	-0.164705	0.00571688	0.0961092	NOT_DGE	DownReg						NEURON_Claustrum_Slc17a6
Fam171b	-0.0432126	0.0323316	0.267064	NOT_DGE	DownReg	ASTROCYTES_Gja1
Fam19a1	0.119197	0.0234939	0.224818	NOT_DGE	UpReg									NEURON_L5_Slc17a7
Fam19a5	0.0926339	0.00487003	0.0861072	NOT_DGE	UpReg							NEURON_Gad1Gad2	NEURON_Interneurons			NEURON_L5b_Slc17a6
Fam212b	-0.0009262	0.992611	0.998355	NOT_DGE	DownReg						NEURON_Claustrum_Slc17a6				NEURON_L5a_Slc17a7
Fam213a	-0.0168097	0.82622	0.960362	NOT_DGE	DownReg	ASTROCYTES_Gja1
Fam217b	-0.00558659	0.833171	0.962293	NOT_DGE	DownReg										NEURON_L5a_Slc17a7
Fam219a	-0.00288099	0.930094	0.983153	NOT_DGE	DownReg						NEURON_Claustrum_Slc17a6
Fam49a	-0.000148657	0.996597	0.998994	NOT_DGE	DownReg							NEURON_Gad1Gad2			NEURON_L5a_Slc17a7		NEURON_Slc17a7
Fam63b	0.0414899	0.195984	0.604304	NOT_DGE	UpReg							NEURON_Gad1Gad2	NEURON_Interneurons			NEURON_L5b_Slc17a6
Fam73a	0.00355195	0.926823	0.982854	NOT_DGE	UpReg								NEURON_Interneurons
Fam81a	0.047751	5.26872e-05	0.00327459	DGE	UpReg									NEURON_L5_Slc17a7	NEURON_L5a_Slc17a7
Fam84a	0.0554823	0.472771	0.816436	NOT_DGE	UpReg						NEURON_Claustrum_Slc17a6
Fat3	0.0649552	0.494068	0.827098	NOT_DGE	UpReg						NEURON_Claustrum_Slc17a6			NEURON_L5_Slc17a7	NEURON_L5a_Slc17a7
Fbxl16	0.0398351	0.017679	0.19188	NOT_DGE	UpReg										NEURON_L5a_Slc17a7		NEURON_Slc17a7
Fbxl3	-0.0900256	0.00880182	0.126095	NOT_DGE	DownReg						NEURON_Claustrum_Slc17a6
Fbxo33	-0.112987	0.0162252	0.183782	NOT_DGE	DownReg								NEURON_Interneurons		NEURON_L5a_Slc17a7
Fbxo34	-0.00774823	0.774829	0.943341	NOT_DGE	DownReg										NEURON_L5a_Slc17a7
Fbxo41	0.0543395	0.158673	0.557939	NOT_DGE	UpReg									NEURON_L5_Slc17a7	NEURON_L5a_Slc17a7
Fbxw7	-0.0545243	0.121133	0.492534	NOT_DGE	DownReg						NEURON_Claustrum_Slc17a6			NEURON_L5_Slc17a7	NEURON_L5a_Slc17a7
Fcer1g	0.0710201	0.645053	0.897624	NOT_DGE	UpReg				MICROGLIA_C1qb
Fcgr3	-0.152629	0.0261018	0.23953	NOT_DGE	DownReg				MICROGLIA_C1qb
Fcgrt	0.00235269	0.981639	0.996117	NOT_DGE	UpReg		ENDOTHELIAL_STALK_Flt1
Fcrls	-0.0604635	0.218094	0.627947	NOT_DGE	DownReg				MICROGLIA_C1qb
Fermt2	-0.117398	0.0551675	0.349404	NOT_DGE	DownReg	ASTROCYTES_Gja1	ENDOTHELIAL_STALK_Flt1			MURAL_Rgs5Acta2								OLIGODENDROCYTES_Tnf	POLYDENDROCYTE_Tnr
Fez1	-0.0575114	0.179742	0.584189	NOT_DGE	DownReg	ASTROCYTES_Gja1												OLIGODENDROCYTES_Tnf	POLYDENDROCYTE_Tnr
Fezf2	0.183321	0.0830227	0.418035	NOT_DGE	UpReg									NEURON_L5_Slc17a7		NEURON_L5b_Slc17a6
Fgf12	-0.135834	0.0458398	0.321427	NOT_DGE	DownReg								NEURON_Interneurons		NEURON_L5a_Slc17a7	NEURON_L5b_Slc17a6
Fgfr1	-0.00335516	0.955747	0.989749	NOT_DGE	DownReg	ASTROCYTES_Gja1		ENDOTHELIAL_TIP_Dcn
Fgfr3	0.00590724	0.945605	0.98763	NOT_DGE	UpReg	ASTROCYTES_Gja1
Filip1l	-0.133983	0.284978	0.688645	NOT_DGE	DownReg					MURAL_Rgs5Acta2
Fis1	-0.0149361	0.739351	0.933941	NOT_DGE	DownReg													OLIGODENDROCYTES_Tnf
Fjx1	-0.194229	0.00873771	0.125715	NOT_DGE	DownReg	ASTROCYTES_Gja1
Fkbp1a	0.00183679	0.898818	0.979357	NOT_DGE	UpReg										NEURON_L5a_Slc17a7			OLIGODENDROCYTES_Tnf
Fkbp2	-0.114347	0.0049126	0.0863636	NOT_DGE	DownReg											NEURON_L5b_Slc17a6
Fkbp3	-0.0239772	0.557761	0.857118	NOT_DGE	DownReg											NEURON_L5b_Slc17a6
Flrt1	-0.0913262	0.246507	0.654461	NOT_DGE	DownReg									NEURON_L5_Slc17a7			NEURON_Slc17a7
Flrt2	0.166306	0.198	0.606719	NOT_DGE	UpReg			ENDOTHELIAL_TIP_Dcn							NEURON_L5a_Slc17a7		NEURON_Slc17a7
Flt1	-0.143518	0.0743072	0.397922	NOT_DGE	DownReg		ENDOTHELIAL_STALK_Flt1
Flywch1	-0.0326093	0.0687803	0.384034	NOT_DGE	DownReg							NEURON_Gad1Gad2	NEURON_Interneurons	NEURON_L5_Slc17a7	NEURON_L5a_Slc17a7	NEURON_L5b_Slc17a6	NEURON_Slc17a7
Fmnl1	-0.0643313	0.379228	0.763671	NOT_DGE	DownReg						NEURON_Claustrum_Slc17a6
Fmod	0.161534	0.390029	0.770803	NOT_DGE	UpReg			ENDOTHELIAL_TIP_Dcn
Fn1	0.340467	0.00980907	0.134272	NOT_DGE	UpReg		ENDOTHELIAL_STALK_Flt1	ENDOTHELIAL_TIP_Dcn
Fnbp1	-0.172014	0.0165925	0.185456	NOT_DGE	DownReg													OLIGODENDROCYTES_Tnf
Fnbp1l	-0.0396414	0.411812	0.785379	NOT_DGE	DownReg		ENDOTHELIAL_STALK_Flt1					NEURON_Gad1Gad2
Fndc5	-0.249355	0.0759951	0.402408	NOT_DGE	DownReg								NEURON_Interneurons
Fnip1	0.00521931	0.875035	0.973351	NOT_DGE	UpReg										NEURON_L5a_Slc17a7
Foxc1	-0.0132042	0.938031	0.985767	NOT_DGE	DownReg			ENDOTHELIAL_TIP_Dcn
Foxg1	0.0526833	0.38316	0.76653	NOT_DGE	UpReg						NEURON_Claustrum_Slc17a6
Foxp1	0.0533366	0.341086	0.736775	NOT_DGE	UpReg						NEURON_Claustrum_Slc17a6				NEURON_L5a_Slc17a7	NEURON_L5b_Slc17a6
Foxp2	0.0377652	0.735496	0.932503	NOT_DGE	UpReg												NEURON_Slc17a7
Foxq1	-0.324302	0.0214734	0.213149	NOT_DGE	DownReg		ENDOTHELIAL_STALK_Flt1
Frrs1l	-0.0681156	0.202436	0.611306	NOT_DGE	DownReg						NEURON_Claustrum_Slc17a6				NEURON_L5a_Slc17a7		NEURON_Slc17a7
Fry	0.119831	0.021163	0.211218	NOT_DGE	UpReg											NEURON_L5b_Slc17a6
Fscn1	0.0751423	0.0481294	0.329228	NOT_DGE	UpReg													OLIGODENDROCYTES_Tnf
Fstl1	0.0777571	0.37439	0.759024	NOT_DGE	UpReg			ENDOTHELIAL_TIP_Dcn
Fth1	-0.0261806	0.655355	0.9022	NOT_DGE	DownReg				MICROGLIA_C1qb	MURAL_Rgs5Acta2								OLIGODENDROCYTES_Tnf
Fus	-0.0666939	0.158175	0.557665	NOT_DGE	DownReg
Fut9	-0.0371956	0.624104	0.888606	NOT_DGE	DownReg								NEURON_Interneurons			NEURON_L5b_Slc17a6	NEURON_Slc17a7
Fxyd1	-0.115261	0.193111	0.601475	NOT_DGE	DownReg	ASTROCYTES_Gja1				MURAL_Rgs5Acta2
Fxyd5	-0.124488	0.321804	0.722511	NOT_DGE	DownReg		ENDOTHELIAL_STALK_Flt1	ENDOTHELIAL_TIP_Dcn
Fxyd6	0.147723	0.0866164	0.424768	NOT_DGE	UpReg							NEURON_Gad1Gad2				NEURON_L5b_Slc17a6	NEURON_Slc17a7
Fxyd7	-0.0376436	0.577154	0.868074	NOT_DGE	DownReg						NEURON_Claustrum_Slc17a6				NEURON_L5a_Slc17a7	NEURON_L5b_Slc17a6	NEURON_Slc17a7
Fyb	-0.028616	0.746216	0.935275	NOT_DGE	DownReg				MICROGLIA_C1qb
Fyn	0.0670091	0.0306242	0.261582	NOT_DGE	UpReg														POLYDENDROCYTE_Tnr
Fzd2	0.0533404	0.586854	0.872732	NOT_DGE	UpReg	ASTROCYTES_Gja1		ENDOTHELIAL_TIP_Dcn
G3bp2	-0.0426363	0.101468	0.455539	NOT_DGE	DownReg							NEURON_Gad1Gad2	NEURON_Interneurons			NEURON_L5b_Slc17a6
Gaa	0.0622305	0.415365	0.787836	NOT_DGE	UpReg							NEURON_Gad1Gad2	NEURON_Interneurons
Gabarap	0.0459818	0.0501664	0.334799	NOT_DGE	UpReg		ENDOTHELIAL_STALK_Flt1	ENDOTHELIAL_TIP_Dcn	MICROGLIA_C1qb	MURAL_Rgs5Acta2								OLIGODENDROCYTES_Tnf	POLYDENDROCYTE_Tnr
Gabarapl1	-0.0331647	0.207188	0.616156	NOT_DGE	DownReg										NEURON_L5a_Slc17a7	NEURON_L5b_Slc17a6	NEURON_Slc17a7
Gabbr1	-0.0147202	0.473183	0.816803	NOT_DGE	DownReg										NEURON_L5a_Slc17a7
Gabbr2	-0.00581822	0.820218	0.958224	NOT_DGE	DownReg						NEURON_Claustrum_Slc17a6	NEURON_Gad1Gad2	NEURON_Interneurons		NEURON_L5a_Slc17a7		NEURON_Slc17a7
Gabra1	-0.129892	0.0269176	0.243386	NOT_DGE	DownReg							NEURON_Gad1Gad2	NEURON_Interneurons	NEURON_L5_Slc17a7	NEURON_L5a_Slc17a7
Gabra2	0.535206	0.0190764	0.201506	NOT_DGE	UpReg									NEURON_L5_Slc17a7	NEURON_L5a_Slc17a7
Gabra4	-0.0490561	0.325194	0.724713	NOT_DGE	DownReg										NEURON_L5a_Slc17a7
Gabra5	0.0225681	0.758993	0.940058	NOT_DGE	UpReg									NEURON_L5_Slc17a7
Gabrb1	0.0389891	0.57688	0.868074	NOT_DGE	UpReg	ASTROCYTES_Gja1									NEURON_L5a_Slc17a7	NEURON_L5b_Slc17a6	NEURON_Slc17a7
Gabrb2	-0.0708951	0.232404	0.642818	NOT_DGE	DownReg									NEURON_L5_Slc17a7
Gabrb3	0.0133173	0.226229	0.637365	NOT_DGE	UpReg						NEURON_Claustrum_Slc17a6				NEURON_L5a_Slc17a7
Gabrg2	-0.145632	0.00237403	0.0531178	NOT_DGE	DownReg							NEURON_Gad1Gad2	NEURON_Interneurons		NEURON_L5a_Slc17a7
Gad1	-0.101084	0.0533437	0.344097	NOT_DGE	DownReg							NEURON_Gad1Gad2	NEURON_Interneurons
Gad2	-0.0144284	0.700717	0.91739	NOT_DGE	DownReg							NEURON_Gad1Gad2	NEURON_Interneurons
Galnt14	-0.273237	7.23454e-06	0.000679605	DGE	DownReg						NEURON_Claustrum_Slc17a6
Galnt16	0.0504779	0.155622	0.553173	NOT_DGE	UpReg									NEURON_L5_Slc17a7
Galnt6	-0.233023	0.0434453	0.310996	NOT_DGE	DownReg													OLIGODENDROCYTES_Tnf
Galnt9	0.0328245	0.477893	0.817486	NOT_DGE	UpReg									NEURON_L5_Slc17a7			NEURON_Slc17a7
Gamt	0.0505209	0.576197	0.867679	NOT_DGE	UpReg													OLIGODENDROCYTES_Tnf
Gap43	0.0227932	0.78344	0.94489	NOT_DGE	UpReg						NEURON_Claustrum_Slc17a6			NEURON_L5_Slc17a7	NEURON_L5a_Slc17a7	NEURON_L5b_Slc17a6	NEURON_Slc17a7
Garnl3	0.0307202	0.501655	0.83133	NOT_DGE	UpReg												NEURON_Slc17a7
Gas7	0.0037029	0.918478	0.982854	NOT_DGE	UpReg										NEURON_L5a_Slc17a7		NEURON_Slc17a7
Gatm	-0.164316	0.135912	0.520527	NOT_DGE	DownReg		ENDOTHELIAL_STALK_Flt1											OLIGODENDROCYTES_Tnf	POLYDENDROCYTE_Tnr
Gatsl2	0.0306505	0.257666	0.665025	NOT_DGE	UpReg							NEURON_Gad1Gad2	NEURON_Interneurons			NEURON_L5b_Slc17a6	NEURON_Slc17a7
Gbp7	-0.135746	0.245036	0.652924	NOT_DGE	DownReg		ENDOTHELIAL_STALK_Flt1
Gcc2	-0.0253943	0.516258	0.834941	NOT_DGE	DownReg										NEURON_L5a_Slc17a7	NEURON_L5b_Slc17a6
Gda	-0.0107052	0.794374	0.947142	NOT_DGE	DownReg									NEURON_L5_Slc17a7	NEURON_L5a_Slc17a7		NEURON_Slc17a7
Gdap1	-0.0423673	0.153382	0.550716	NOT_DGE	DownReg						NEURON_Claustrum_Slc17a6	NEURON_Gad1Gad2		NEURON_L5_Slc17a7	NEURON_L5a_Slc17a7
Gde1	-0.0258282	0.256739	0.664724	NOT_DGE	DownReg												NEURON_Slc17a7	OLIGODENDROCYTES_Tnf
Gdi2	-0.0693344	0.00519673	0.0894419	NOT_DGE	DownReg				MICROGLIA_C1qb
Gfod1	-0.0911028	0.256321	0.664339	NOT_DGE	DownReg									NEURON_L5_Slc17a7	NEURON_L5a_Slc17a7
Gfra1	0.175851	0.0888355	0.428695	NOT_DGE	UpReg						NEURON_Claustrum_Slc17a6
Ghitm	-0.11871	0.0024078	0.0535811	NOT_DGE	DownReg								NEURON_Interneurons			NEURON_L5b_Slc17a6
Gigyf2	0.0598509	0.000485809	0.0178092	DGE	UpReg										NEURON_L5a_Slc17a7
Gja1	0.058784	0.533766	0.843649	NOT_DGE	UpReg	ASTROCYTES_Gja1		ENDOTHELIAL_TIP_Dcn
Gjb2	-0.104273	0.653458	0.901444	NOT_DGE	DownReg			ENDOTHELIAL_TIP_Dcn
Gjb6	0.00309051	0.966955	0.99277	NOT_DGE	UpReg	ASTROCYTES_Gja1		ENDOTHELIAL_TIP_Dcn
Gjc1	-0.0558478	0.543703	0.849158	NOT_DGE	DownReg					MURAL_Rgs5Acta2
Gjc2	-0.182043	0.0510596	0.33655	NOT_DGE	DownReg													OLIGODENDROCYTES_Tnf
Gjc3	-0.229347	0.0639965	0.371093	NOT_DGE	DownReg													OLIGODENDROCYTES_Tnf	POLYDENDROCYTE_Tnr
Glg1	-0.00525841	0.686896	0.914808	NOT_DGE	DownReg							NEURON_Gad1Gad2	NEURON_Interneurons	NEURON_L5_Slc17a7
Glod4	-0.0135836	0.699457	0.917141	NOT_DGE	DownReg													OLIGODENDROCYTES_Tnf
Gls	0.00984126	0.701669	0.917469	NOT_DGE	UpReg										NEURON_L5a_Slc17a7
Gltp	-0.0727878	0.502524	0.831844	NOT_DGE	DownReg													OLIGODENDROCYTES_Tnf	POLYDENDROCYTE_Tnr
Glud1	-0.00859343	0.86702	0.971421	NOT_DGE	DownReg	ASTROCYTES_Gja1
Glul	0.0124715	0.780258	0.944283	NOT_DGE	UpReg	ASTROCYTES_Gja1	ENDOTHELIAL_STALK_Flt1											OLIGODENDROCYTES_Tnf
Glyr1	0.0222775	0.337775	0.733873	NOT_DGE	UpReg											NEURON_L5b_Slc17a6
Gm2a	0.0606214	0.293273	0.695187	NOT_DGE	UpReg														POLYDENDROCYTE_Tnr
Gm9843	-0.00734037	0.94191	0.985926	NOT_DGE	DownReg		ENDOTHELIAL_STALK_Flt1
Gmps	0.00490798	0.828857	0.960487	NOT_DGE	UpReg											NEURON_L5b_Slc17a6
Gna12	-0.0830363	0.255109	0.663293	NOT_DGE	DownReg													OLIGODENDROCYTES_Tnf
Gnai1	-0.0516312	0.166921	0.567885	NOT_DGE	DownReg						NEURON_Claustrum_Slc17a6	NEURON_Gad1Gad2		NEURON_L5_Slc17a7				OLIGODENDROCYTES_Tnf
Gnai2	-0.0392226	0.32893	0.728214	NOT_DGE	DownReg	ASTROCYTES_Gja1	ENDOTHELIAL_STALK_Flt1	ENDOTHELIAL_TIP_Dcn	MICROGLIA_C1qb	MURAL_Rgs5Acta2									POLYDENDROCYTE_Tnr
Gnal	0.136678	0.0138261	0.166989	NOT_DGE	UpReg						NEURON_Claustrum_Slc17a6		NEURON_Interneurons		NEURON_L5a_Slc17a7
Gnao1	-0.0160979	0.636401	0.894659	NOT_DGE	DownReg						NEURON_Claustrum_Slc17a6	NEURON_Gad1Gad2			NEURON_L5a_Slc17a7
Gnaq	0.0333616	0.26561	0.672206	NOT_DGE	UpReg										NEURON_L5a_Slc17a7
Gnas	-0.0281886	0.0509203	0.33634	NOT_DGE	DownReg		ENDOTHELIAL_STALK_Flt1			MURAL_Rgs5Acta2	NEURON_Claustrum_Slc17a6	NEURON_Gad1Gad2	NEURON_Interneurons			NEURON_L5b_Slc17a6
Gnaz	-0.000751175	0.987177	0.997471	NOT_DGE	DownReg									NEURON_L5_Slc17a7	NEURON_L5a_Slc17a7		NEURON_Slc17a7
Gnb1	0.00396609	0.817389	0.956971	NOT_DGE	UpReg						NEURON_Claustrum_Slc17a6
Gnb2	0.0538559	0.0325135	0.267928	NOT_DGE	UpReg														POLYDENDROCYTE_Tnr
Gnb2l1	0.0205592	0.549144	0.851776	NOT_DGE	UpReg		ENDOTHELIAL_STALK_Flt1	ENDOTHELIAL_TIP_Dcn	MICROGLIA_C1qb	MURAL_Rgs5Acta2								OLIGODENDROCYTES_Tnf	POLYDENDROCYTE_Tnr
Gnb4	-0.0109944	0.888604	0.97679	NOT_DGE	DownReg						NEURON_Claustrum_Slc17a6
Gng11	-0.18633	0.0753414	0.400844	NOT_DGE	DownReg		ENDOTHELIAL_STALK_Flt1	ENDOTHELIAL_TIP_Dcn		MURAL_Rgs5Acta2								OLIGODENDROCYTES_Tnf
Gng2	-0.00400217	0.921107	0.982854	NOT_DGE	DownReg						NEURON_Claustrum_Slc17a6	NEURON_Gad1Gad2				NEURON_L5b_Slc17a6
Gng3	0.0282946	0.358416	0.74878	NOT_DGE	UpReg						NEURON_Claustrum_Slc17a6	NEURON_Gad1Gad2			NEURON_L5a_Slc17a7	NEURON_L5b_Slc17a6	NEURON_Slc17a7
Gns	-0.0280909	0.237671	0.645931	NOT_DGE	DownReg				MICROGLIA_C1qb
Golga4	-0.0502389	0.101077	0.454824	NOT_DGE	DownReg										NEURON_L5a_Slc17a7
Golga7b	-0.0335288	0.485301	0.821586	NOT_DGE	DownReg						NEURON_Claustrum_Slc17a6				NEURON_L5a_Slc17a7
Golgb1	0.026186	0.408191	0.782796	NOT_DGE	UpReg										NEURON_L5a_Slc17a7
Golim4	-0.0137987	0.831667	0.961814	NOT_DGE	DownReg		ENDOTHELIAL_STALK_Flt1
Golm1	0.0399977	0.776634	0.943949	NOT_DGE	UpReg				MICROGLIA_C1qb
Got1	0.0041423	0.874572	0.973202	NOT_DGE	UpReg								NEURON_Interneurons		NEURON_L5a_Slc17a7	NEURON_L5b_Slc17a6	NEURON_Slc17a7
Gpatch8	-0.0398443	0.365876	0.752802	NOT_DGE	DownReg								NEURON_Interneurons
Gpc1	0.1407	0.175743	0.578193	NOT_DGE	UpReg									NEURON_L5_Slc17a7
Gpcpd1	-0.0749373	0.299837	0.701556	NOT_DGE	DownReg		ENDOTHELIAL_STALK_Flt1
Gpd2	0.0276845	0.473701	0.816887	NOT_DGE	UpReg		ENDOTHELIAL_STALK_Flt1				NEURON_Claustrum_Slc17a6
Gpm6a	0.0251282	0.497983	0.829723	NOT_DGE	UpReg	ASTROCYTES_Gja1					NEURON_Claustrum_Slc17a6				NEURON_L5a_Slc17a7	NEURON_L5b_Slc17a6	NEURON_Slc17a7
Gpr158	0.0568007	0.310686	0.711842	NOT_DGE	UpReg										NEURON_L5a_Slc17a7
Gpr162	-0.0125688	0.74515	0.935275	NOT_DGE	DownReg								NEURON_Interneurons	NEURON_L5_Slc17a7	NEURON_L5a_Slc17a7
Gpr17	0.066164	0.335622	0.731934	NOT_DGE	UpReg														POLYDENDROCYTE_Tnr
Gpr22	0.0142773	0.78878	0.946441	NOT_DGE	UpReg						NEURON_Claustrum_Slc17a6			NEURON_L5_Slc17a7	NEURON_L5a_Slc17a7
Gpr26	-0.0890242	0.0074437	0.11365	NOT_DGE	DownReg										NEURON_L5a_Slc17a7	NEURON_L5b_Slc17a6
Gpr37	-0.221922	0.089424	0.430032	NOT_DGE	DownReg													OLIGODENDROCYTES_Tnf
Gpr37l1	-0.129831	0.0775384	0.40552	NOT_DGE	DownReg	ASTROCYTES_Gja1													POLYDENDROCYTE_Tnr
Gprc5b	-0.0495395	0.530366	0.843175	NOT_DGE	DownReg													OLIGODENDROCYTES_Tnf
Gpx1	-0.0232356	0.099026	0.450005	NOT_DGE	DownReg		ENDOTHELIAL_STALK_Flt1			MURAL_Rgs5Acta2
Gramd1b	-0.0341293	0.173141	0.574968	NOT_DGE	DownReg								NEURON_Interneurons	NEURON_L5_Slc17a7	NEURON_L5a_Slc17a7
Grap	-0.127456	0.167667	0.569188	NOT_DGE	DownReg		ENDOTHELIAL_STALK_Flt1
Grb14	0.0909843	0.0456031	0.320315	NOT_DGE	UpReg													OLIGODENDROCYTES_Tnf
Gria1	0.12959	0.123348	0.496862	NOT_DGE	UpReg								NEURON_Interneurons	NEURON_L5_Slc17a7	NEURON_L5a_Slc17a7		NEURON_Slc17a7
Gria2	-0.0327986	0.461139	0.811457	NOT_DGE	DownReg									NEURON_L5_Slc17a7	NEURON_L5a_Slc17a7		NEURON_Slc17a7
Gria4	-0.150818	4.43077e-06	0.000458193	DGE	DownReg						NEURON_Claustrum_Slc17a6		NEURON_Interneurons		NEURON_L5a_Slc17a7	NEURON_L5b_Slc17a6
Grid1	0.0953287	0.0413482	0.303236	NOT_DGE	UpReg						NEURON_Claustrum_Slc17a6
Grik2	-0.00138519	0.97523	0.994293	NOT_DGE	DownReg									NEURON_L5_Slc17a7
Grik3	-0.0742511	0.245072	0.652924	NOT_DGE	DownReg											NEURON_L5b_Slc17a6	NEURON_Slc17a7
Grik5	0.0375085	0.163727	0.565241	NOT_DGE	UpReg										NEURON_L5a_Slc17a7		NEURON_Slc17a7
Grin1	0.0633527	0.0923408	0.436217	NOT_DGE	UpReg								NEURON_Interneurons	NEURON_L5_Slc17a7	NEURON_L5a_Slc17a7		NEURON_Slc17a7
Grin2a	0.104684	0.00632892	0.103707	NOT_DGE	UpReg									NEURON_L5_Slc17a7	NEURON_L5a_Slc17a7
Grin2b	0.102162	0.0290208	0.253754	NOT_DGE	UpReg									NEURON_L5_Slc17a7	NEURON_L5a_Slc17a7
Grin3a	-0.0060534	0.940663	0.98579	NOT_DGE	DownReg						NEURON_Claustrum_Slc17a6		NEURON_Interneurons
Grina	0.0487118	0.0556926	0.35153	NOT_DGE	UpReg	ASTROCYTES_Gja1
Grip1	0.0019264	0.982144	0.996117	NOT_DGE	UpReg							NEURON_Gad1Gad2	NEURON_Interneurons
Grm1	-0.00171997	0.974821	0.994293	NOT_DGE	DownReg						NEURON_Claustrum_Slc17a6		NEURON_Interneurons
Grm3	-0.159659	0.00963527	0.132779	NOT_DGE	DownReg	ASTROCYTES_Gja1
Grm5	0.0687622	0.13991	0.529206	NOT_DGE	UpReg						NEURON_Claustrum_Slc17a6		NEURON_Interneurons	NEURON_L5_Slc17a7	NEURON_L5a_Slc17a7	NEURON_L5b_Slc17a6
Grn	0.119791	0.0544236	0.346752	NOT_DGE	UpReg				MICROGLIA_C1qb
Gsg1l	-0.0185424	0.75338	0.938435	NOT_DGE	DownReg						NEURON_Claustrum_Slc17a6
Gsk3b	-0.00493687	0.760052	0.940205	NOT_DGE	DownReg										NEURON_L5a_Slc17a7	NEURON_L5b_Slc17a6	NEURON_Slc17a7
Gsn	0.0859043	0.393495	0.773786	NOT_DGE	UpReg			ENDOTHELIAL_TIP_Dcn										OLIGODENDROCYTES_Tnf
Gsta4	0.0764425	0.187134	0.59408	NOT_DGE	UpReg		ENDOTHELIAL_STALK_Flt1
Gstm1	0.029707	0.681968	0.912614	NOT_DGE	UpReg	ASTROCYTES_Gja1	ENDOTHELIAL_STALK_Flt1	ENDOTHELIAL_TIP_Dcn
Gstm5	-0.0617099	0.413622	0.786365	NOT_DGE	DownReg	ASTROCYTES_Gja1												OLIGODENDROCYTES_Tnf
Gstp1	-0.0639516	0.0665894	0.376585	NOT_DGE	DownReg													OLIGODENDROCYTES_Tnf
Gtf2i	0.0239116	0.410773	0.785055	NOT_DGE	UpReg
Gucy1a3	0.0174954	0.776759	0.943949	NOT_DGE	UpReg					MURAL_Rgs5Acta2					NEURON_L5a_Slc17a7
Gucy1b3	-0.02011	0.526814	0.841413	NOT_DGE	DownReg					MURAL_Rgs5Acta2					NEURON_L5a_Slc17a7	NEURON_L5b_Slc17a6
H2-D1	-0.0976993	0.252633	0.661225	NOT_DGE	DownReg		ENDOTHELIAL_STALK_Flt1
H2-K1	-0.136869	0.0169264	0.187317	NOT_DGE	DownReg		ENDOTHELIAL_STALK_Flt1
H2afj	0.0860672	0.0121656	0.154608	NOT_DGE	UpReg													OLIGODENDROCYTES_Tnf
H2afv	0.0091992	0.87663	0.97384	NOT_DGE	UpReg		ENDOTHELIAL_STALK_Flt1
H3f3b	-0.00951447	0.845375	0.965801	NOT_DGE	DownReg		ENDOTHELIAL_STALK_Flt1	ENDOTHELIAL_TIP_Dcn		MURAL_Rgs5Acta2								OLIGODENDROCYTES_Tnf	POLYDENDROCYTE_Tnr
Habp4	-0.0407259	0.0517496	0.338397	NOT_DGE	DownReg										NEURON_L5a_Slc17a7
Hacd2	0.110394	0.13056	0.50959	NOT_DGE	UpReg	ASTROCYTES_Gja1
Hacd3	-0.0544164	0.0745687	0.398282	NOT_DGE	DownReg	ASTROCYTES_Gja1
Haghl	-0.135668	5.94278e-05	0.003633	DGE	DownReg									NEURON_L5_Slc17a7
Hapln1	0.327884	0.00163468	0.0420845	DGE	UpReg	ASTROCYTES_Gja1
Hapln2	-0.218747	0.23463	0.643875	NOT_DGE	DownReg													OLIGODENDROCYTES_Tnf
Hdgfrp3	-0.063535	0.0459593	0.321739	NOT_DGE	DownReg							NEURON_Gad1Gad2			NEURON_L5a_Slc17a7	NEURON_L5b_Slc17a6	NEURON_Slc17a7
Hecw1	0.0163431	0.788969	0.946441	NOT_DGE	UpReg										NEURON_L5a_Slc17a7		NEURON_Slc17a7
Heg1	0.087463	0.158655	0.557939	NOT_DGE	UpReg		ENDOTHELIAL_STALK_Flt1
Helz	-0.00769133	0.873376	0.973027	NOT_DGE	DownReg								NEURON_Interneurons		NEURON_L5a_Slc17a7
Hepacam	0.0039572	0.958267	0.989994	NOT_DGE	UpReg	ASTROCYTES_Gja1												OLIGODENDROCYTES_Tnf
Herc1	0.0433041	0.168439	0.569425	NOT_DGE	UpReg										NEURON_L5a_Slc17a7	NEURON_L5b_Slc17a6	NEURON_Slc17a7
Herc2	0.0337569	0.23086	0.642213	NOT_DGE	UpReg						NEURON_Claustrum_Slc17a6				NEURON_L5a_Slc17a7
Herc3	-0.072542	0.178801	0.583708	NOT_DGE	DownReg										NEURON_L5a_Slc17a7
Hes5	-0.140124	0.087346	0.425695	NOT_DGE	DownReg	ASTROCYTES_Gja1
Hexa	-0.0246506	0.420136	0.790497	NOT_DGE	DownReg				MICROGLIA_C1qb
Hid1	-0.0134711	0.778674	0.94419	NOT_DGE	DownReg										NEURON_L5a_Slc17a7
Higd1b	0.0200323	0.908179	0.981994	NOT_DGE	UpReg					MURAL_Rgs5Acta2
Hint1	-0.0458931	0.324562	0.724384	NOT_DGE	DownReg		ENDOTHELIAL_STALK_Flt1											OLIGODENDROCYTES_Tnf	POLYDENDROCYTE_Tnr
Hip1	0.0750549	0.152744	0.550144	NOT_DGE	UpReg		ENDOTHELIAL_STALK_Flt1
Hist1h2bc	-0.181807	0.0209224	0.210352	NOT_DGE	DownReg	ASTROCYTES_Gja1												OLIGODENDROCYTES_Tnf
Hivep2	-0.0294248	0.357313	0.748021	NOT_DGE	DownReg						NEURON_Claustrum_Slc17a6				NEURON_L5a_Slc17a7		NEURON_Slc17a7
Hivep3	-0.0205583	0.845285	0.965801	NOT_DGE	DownReg									NEURON_L5_Slc17a7
Hk1	0.0874689	0.0577916	0.35642	NOT_DGE	UpReg												NEURON_Slc17a7
Hlf	0.0400194	0.57457	0.866606	NOT_DGE	UpReg			ENDOTHELIAL_TIP_Dcn			NEURON_Claustrum_Slc17a6				NEURON_L5a_Slc17a7	NEURON_L5b_Slc17a6
Hmgcs1	0.0730958	0.161862	0.563314	NOT_DGE	UpReg	ASTROCYTES_Gja1					NEURON_Claustrum_Slc17a6							OLIGODENDROCYTES_Tnf
Hmgn1	-0.0345697	0.604381	0.878412	NOT_DGE	DownReg		ENDOTHELIAL_STALK_Flt1			MURAL_Rgs5Acta2
Hmox2	-0.0181491	0.694426	0.916604	NOT_DGE	DownReg													OLIGODENDROCYTES_Tnf
Hnrnpa0	0.00987032	0.648295	0.899542	NOT_DGE	UpReg							NEURON_Gad1Gad2	NEURON_Interneurons
Hnrnpa2b1	-0.0426579	0.446236	0.804715	NOT_DGE	DownReg		ENDOTHELIAL_STALK_Flt1		MICROGLIA_C1qb	MURAL_Rgs5Acta2								OLIGODENDROCYTES_Tnf	POLYDENDROCYTE_Tnr
Hnrnpab	0.0266245	0.459423	0.810264	NOT_DGE	UpReg		ENDOTHELIAL_STALK_Flt1			MURAL_Rgs5Acta2								OLIGODENDROCYTES_Tnf	POLYDENDROCYTE_Tnr
Hnrnpc	0.00449617	0.923804	0.982854	NOT_DGE	UpReg							NEURON_Gad1Gad2						OLIGODENDROCYTES_Tnf	POLYDENDROCYTE_Tnr
Hnrnpd	-0.00712273	0.877682	0.974118	NOT_DGE	DownReg							NEURON_Gad1Gad2				NEURON_L5b_Slc17a6
Hnrnpk	-0.0366478	0.290583	0.692192	NOT_DGE	DownReg		ENDOTHELIAL_STALK_Flt1			MURAL_Rgs5Acta2								OLIGODENDROCYTES_Tnf	POLYDENDROCYTE_Tnr
Hnrnpm	-0.0163544	0.701467	0.917469	NOT_DGE	DownReg		ENDOTHELIAL_STALK_Flt1	ENDOTHELIAL_TIP_Dcn											POLYDENDROCYTE_Tnr
Hnrnpul2	-0.010594	0.609941	0.881022	NOT_DGE	DownReg										NEURON_L5a_Slc17a7
Homer1	-0.120072	0.26593	0.672206	NOT_DGE	DownReg						NEURON_Claustrum_Slc17a6			NEURON_L5_Slc17a7	NEURON_L5a_Slc17a7		NEURON_Slc17a7
Homer2	0.00239628	0.970017	0.993647	NOT_DGE	UpReg									NEURON_L5_Slc17a7
Hook1	0.0276523	0.486142	0.822401	NOT_DGE	UpReg										NEURON_L5a_Slc17a7
Hp1bp3	0.0058751	0.831759	0.961814	NOT_DGE	UpReg											NEURON_L5b_Slc17a6
Hpca	-0.0318881	0.635988	0.894532	NOT_DGE	DownReg						NEURON_Claustrum_Slc17a6				NEURON_L5a_Slc17a7
Hpcal4	0.105971	0.127989	0.505467	NOT_DGE	UpReg										NEURON_L5a_Slc17a7		NEURON_Slc17a7
Hpgd	-0.0181547	0.793121	0.94656	NOT_DGE	DownReg				MICROGLIA_C1qb
Hpgds	-0.155919	0.179201	0.583708	NOT_DGE	DownReg				MICROGLIA_C1qb
Hrh3	-0.0365115	0.484881	0.821386	NOT_DGE	DownReg						NEURON_Claustrum_Slc17a6
Hrk	0.234855	0.0040601	0.0766312	NOT_DGE	UpReg									NEURON_L5_Slc17a7
Hs3st2	-0.220341	0.0204458	0.207272	NOT_DGE	DownReg						NEURON_Claustrum_Slc17a6						NEURON_Slc17a7
Hs3st4	0.0840388	0.140852	0.530788	NOT_DGE	UpReg						NEURON_Claustrum_Slc17a6					NEURON_L5b_Slc17a6	NEURON_Slc17a7
Hsbp1	0.0133235	0.745664	0.935275	NOT_DGE	UpReg						NEURON_Claustrum_Slc17a6							OLIGODENDROCYTES_Tnf
Hsp90aa1	-0.113194	5.75104e-07	8.32615e-05	DGE	DownReg						NEURON_Claustrum_Slc17a6			NEURON_L5_Slc17a7	NEURON_L5a_Slc17a7	NEURON_L5b_Slc17a6	NEURON_Slc17a7
Hsp90ab1	-0.011552	0.663759	0.906724	NOT_DGE	DownReg										NEURON_L5a_Slc17a7	NEURON_L5b_Slc17a6	NEURON_Slc17a7
Hsp90b1	-0.02443	0.487664	0.823244	NOT_DGE	DownReg			ENDOTHELIAL_TIP_Dcn	MICROGLIA_C1qb										POLYDENDROCYTE_Tnr
Hspa12a	-0.0511299	0.0423024	0.306629	NOT_DGE	DownReg									NEURON_L5_Slc17a7	NEURON_L5a_Slc17a7	NEURON_L5b_Slc17a6	NEURON_Slc17a7
Hspa4l	-0.163989	0	0	DGE	DownReg						NEURON_Claustrum_Slc17a6					NEURON_L5b_Slc17a6
Hspa5	0.0398999	0.617088	0.884584	NOT_DGE	UpReg	ASTROCYTES_Gja1			MICROGLIA_C1qb									OLIGODENDROCYTES_Tnf	POLYDENDROCYTE_Tnr
Hspa8	-0.02673	0.417284	0.789049	NOT_DGE	DownReg						NEURON_Claustrum_Slc17a6	NEURON_Gad1Gad2				NEURON_L5b_Slc17a6
Hspb1	0.0565453	0.751913	0.937967	NOT_DGE	UpReg		ENDOTHELIAL_STALK_Flt1			MURAL_Rgs5Acta2
Hsph1	-0.0951665	0.096033	0.443612	NOT_DGE	DownReg						NEURON_Claustrum_Slc17a6				NEURON_L5a_Slc17a7	NEURON_L5b_Slc17a6	NEURON_Slc17a7
Htra1	0.0471615	0.519153	0.83592	NOT_DGE	UpReg	ASTROCYTES_Gja1
Icam5	0.273429	1.16377e-07	2.04591e-05	DGE	UpReg										NEURON_L5a_Slc17a7		NEURON_Slc17a7
Id1	-0.0986766	0.21399	0.623736	NOT_DGE	DownReg		ENDOTHELIAL_STALK_Flt1
Id2	0.0450369	0.535931	0.844677	NOT_DGE	UpReg	ASTROCYTES_Gja1					NEURON_Claustrum_Slc17a6
Id3	-0.38481	0.000576626	0.0201587	DGE	DownReg	ASTROCYTES_Gja1	ENDOTHELIAL_STALK_Flt1	ENDOTHELIAL_TIP_Dcn		MURAL_Rgs5Acta2
Id4	0.101138	0.372521	0.758102	NOT_DGE	UpReg	ASTROCYTES_Gja1
Idh3a	-0.10692	4.01267e-05	0.00264024	DGE	DownReg								NEURON_Interneurons
Ier5	-0.213792	0.158215	0.557665	NOT_DGE	DownReg												NEURON_Slc17a7
Ier5l	-0.12581	0.455503	0.808474	NOT_DGE	DownReg									NEURON_L5_Slc17a7
Ifitm2	0.0394413	0.821893	0.958528	NOT_DGE	UpReg					MURAL_Rgs5Acta2
Ifitm3	-0.0503854	0.554021	0.854788	NOT_DGE	DownReg		ENDOTHELIAL_STALK_Flt1	ENDOTHELIAL_TIP_Dcn		MURAL_Rgs5Acta2
Ifnar1	0.0422705	0.176933	0.58047	NOT_DGE	UpReg		ENDOTHELIAL_STALK_Flt1
Ifngr1	0.0533135	0.477313	0.817166	NOT_DGE	UpReg				MICROGLIA_C1qb
Igf1	-0.30346	0.000618224	0.0211918	DGE	DownReg							NEURON_Gad1Gad2
Igf1r	0.170074	4.32226e-06	0.00045076	DGE	UpReg		ENDOTHELIAL_STALK_Flt1
Igfbp2	0.050793	0.607955	0.879865	NOT_DGE	UpReg	ASTROCYTES_Gja1		ENDOTHELIAL_TIP_Dcn
Igfbp4	-0.0957269	0.290108	0.692192	NOT_DGE	DownReg									NEURON_L5_Slc17a7			NEURON_Slc17a7
Igfbp5	0.0470685	0.562704	0.859669	NOT_DGE	UpReg			ENDOTHELIAL_TIP_Dcn
Igfbp6	-0.179441	0.0340912	0.274021	NOT_DGE	DownReg			ENDOTHELIAL_TIP_Dcn			NEURON_Claustrum_Slc17a6
Igfbp7	-0.0506793	0.541422	0.847728	NOT_DGE	DownReg		ENDOTHELIAL_STALK_Flt1			MURAL_Rgs5Acta2
Igsf21	0.00665272	0.928834	0.982931	NOT_DGE	UpReg						NEURON_Claustrum_Slc17a6						NEURON_Slc17a7
Igsf8	-0.0222952	0.560291	0.858006	NOT_DGE	DownReg						NEURON_Claustrum_Slc17a6	NEURON_Gad1Gad2				NEURON_L5b_Slc17a6
Ik	-0.0237047	0.435994	0.798569	NOT_DGE	DownReg													OLIGODENDROCYTES_Tnf
Il10rb	-0.166173	0.198301	0.60695	NOT_DGE	DownReg		ENDOTHELIAL_STALK_Flt1
Il11ra1	0.0201172	0.791545	0.946441	NOT_DGE	UpReg											NEURON_L5b_Slc17a6
Il18	-0.0195877	0.869195	0.971421	NOT_DGE	DownReg	ASTROCYTES_Gja1
Il33	-0.341528	0.0278988	0.248785	NOT_DGE	DownReg													OLIGODENDROCYTES_Tnf
Il6ra	-0.239461	0.0703872	0.388967	NOT_DGE	DownReg				MICROGLIA_C1qb
Ildr2	0.0925989	0.026563	0.241779	NOT_DGE	UpReg			ENDOTHELIAL_TIP_Dcn							NEURON_L5a_Slc17a7	NEURON_L5b_Slc17a6
Impact	-0.0585386	0.308904	0.710007	NOT_DGE	DownReg							NEURON_Gad1Gad2	NEURON_Interneurons			NEURON_L5b_Slc17a6
Impad1	-0.0419936	0.350415	0.742333	NOT_DGE	DownReg							NEURON_Gad1Gad2	NEURON_Interneurons			NEURON_L5b_Slc17a6
Ina	-0.0376711	0.0113202	0.148639	NOT_DGE	DownReg								NEURON_Interneurons	NEURON_L5_Slc17a7		NEURON_L5b_Slc17a6	NEURON_Slc17a7
Inf2	-0.0597821	0.59042	0.873995	NOT_DGE	DownReg												NEURON_Slc17a7
Ing2	0.0149833	0.80571	0.950903	NOT_DGE	UpReg										NEURON_L5a_Slc17a7
Inpp4a	0.000163607	0.996143	0.998994	NOT_DGE	UpReg						NEURON_Claustrum_Slc17a6				NEURON_L5a_Slc17a7		NEURON_Slc17a7
Ipcef1	-0.0425134	0.266853	0.673342	NOT_DGE	DownReg												NEURON_Slc17a7
Iqgap1	0.0807765	0.238614	0.646352	NOT_DGE	UpReg		ENDOTHELIAL_STALK_Flt1
Iqgap2	-0.072945	0.57437	0.866519	NOT_DGE	DownReg									NEURON_L5_Slc17a7
Iqsec1	-0.0775643	0.0513522	0.337755	NOT_DGE	DownReg								NEURON_Interneurons	NEURON_L5_Slc17a7
Islr	0.014463	0.940036	0.98579	NOT_DGE	UpReg			ENDOTHELIAL_TIP_Dcn
Islr2	0.157052	0.179367	0.584005	NOT_DGE	UpReg						NEURON_Claustrum_Slc17a6						NEURON_Slc17a7
Itfg1	-0.0530726	0.252809	0.661225	NOT_DGE	DownReg											NEURON_L5b_Slc17a6
Itga1	-0.25492	0.00169176	0.0430141	DGE	DownReg					MURAL_Rgs5Acta2
Itga6	-0.195395	0.0565809	0.353666	NOT_DGE	DownReg		ENDOTHELIAL_STALK_Flt1
Itgam	0.0562288	0.415518	0.787902	NOT_DGE	UpReg				MICROGLIA_C1qb
Itgb1	0.0143263	0.784688	0.945436	NOT_DGE	UpReg		ENDOTHELIAL_STALK_Flt1	ENDOTHELIAL_TIP_Dcn		MURAL_Rgs5Acta2
Itgb5	0.0355425	0.563416	0.85969	NOT_DGE	UpReg				MICROGLIA_C1qb
Itih5	0.114664	0.310609	0.711799	NOT_DGE	UpReg		ENDOTHELIAL_STALK_Flt1	ENDOTHELIAL_TIP_Dcn
Itm2b	-0.0328607	0.506863	0.833113	NOT_DGE	DownReg	ASTROCYTES_Gja1	ENDOTHELIAL_STALK_Flt1	ENDOTHELIAL_TIP_Dcn	MICROGLIA_C1qb	MURAL_Rgs5Acta2								OLIGODENDROCYTES_Tnf
Itm2c	0.133292	0.0026707	0.056665	NOT_DGE	UpReg			ENDOTHELIAL_TIP_Dcn			NEURON_Claustrum_Slc17a6				NEURON_L5a_Slc17a7		NEURON_Slc17a7
Itpka	0.0710485	0.198875	0.608025	NOT_DGE	UpReg										NEURON_L5a_Slc17a7
Itpr1	-0.0247974	0.688585	0.915751	NOT_DGE	DownReg										NEURON_L5a_Slc17a7		NEURON_Slc17a7
Itpr2	0.260973	0.000314906	0.0133169	DGE	UpReg														POLYDENDROCYTE_Tnr
Ivns1abp	-0.0106407	0.74714	0.935275	NOT_DGE	DownReg				MICROGLIA_C1qb		NEURON_Claustrum_Slc17a6
Jakmip2	-0.0294124	0.551245	0.853715	NOT_DGE	DownReg										NEURON_L5a_Slc17a7	NEURON_L5b_Slc17a6
Jam2	-0.0431114	0.333816	0.731406	NOT_DGE	DownReg		ENDOTHELIAL_STALK_Flt1
Jam3	-0.0921659	0.24051	0.648633	NOT_DGE	DownReg													OLIGODENDROCYTES_Tnf
Jdp2	0.109829	0.250438	0.658665	NOT_DGE	UpReg						NEURON_Claustrum_Slc17a6
Josd2	-0.12484	0.036869	0.288253	NOT_DGE	DownReg													OLIGODENDROCYTES_Tnf
Jph4	0.103183	0.0171398	0.188233	NOT_DGE	UpReg						NEURON_Claustrum_Slc17a6				NEURON_L5a_Slc17a7		NEURON_Slc17a7
Jun	0.173872	0.0695357	0.387197	NOT_DGE	UpReg		ENDOTHELIAL_STALK_Flt1
Jund	0.0430569	0.535931	0.844677	NOT_DGE	UpReg													OLIGODENDROCYTES_Tnf
Kalrn	-0.012807	0.747171	0.935275	NOT_DGE	DownReg						NEURON_Claustrum_Slc17a6				NEURON_L5a_Slc17a7
Kank1	0.0671679	0.528009	0.842448	NOT_DGE	UpReg														POLYDENDROCYTE_Tnr
Kank3	-0.0180615	0.863323	0.971114	NOT_DGE	DownReg		ENDOTHELIAL_STALK_Flt1
Kat6b	0.0231726	0.66627	0.907987	NOT_DGE	UpReg										NEURON_L5a_Slc17a7
Kcna1	-0.168309	0.0600812	0.362787	NOT_DGE	DownReg						NEURON_Claustrum_Slc17a6		NEURON_Interneurons	NEURON_L5_Slc17a7			NEURON_Slc17a7	OLIGODENDROCYTES_Tnf
Kcna2	-0.13064	0.0378938	0.292548	NOT_DGE	DownReg								NEURON_Interneurons	NEURON_L5_Slc17a7	NEURON_L5a_Slc17a7
Kcna6	-0.0717809	0.455123	0.808467	NOT_DGE	DownReg						NEURON_Claustrum_Slc17a6					NEURON_L5b_Slc17a6	NEURON_Slc17a7
Kcnab2	-0.0283009	0.519322	0.835941	NOT_DGE	DownReg								NEURON_Interneurons	NEURON_L5_Slc17a7	NEURON_L5a_Slc17a7		NEURON_Slc17a7
Kcnb1	-0.0437645	0.031006	0.262705	NOT_DGE	DownReg									NEURON_L5_Slc17a7	NEURON_L5a_Slc17a7
Kcnb2	-0.199924	0.0262497	0.239814	NOT_DGE	DownReg										NEURON_L5a_Slc17a7
Kcnc1	-0.145356	0.0174114	0.18995	NOT_DGE	DownReg						NEURON_Claustrum_Slc17a6	NEURON_Gad1Gad2	NEURON_Interneurons
Kcnc2	-0.0669518	0.022749	0.221008	NOT_DGE	DownReg								NEURON_Interneurons
Kcnc3	-0.19027	0.0254018	0.235661	NOT_DGE	DownReg								NEURON_Interneurons
Kcnd2	-0.0272192	0.448007	0.805372	NOT_DGE	DownReg						NEURON_Claustrum_Slc17a6				NEURON_L5a_Slc17a7	NEURON_L5b_Slc17a6
Kcnf1	-0.000815198	0.992137	0.998355	NOT_DGE	DownReg									NEURON_L5_Slc17a7	NEURON_L5a_Slc17a7		NEURON_Slc17a7
Kcng1	0.0690382	0.657819	0.903537	NOT_DGE	UpReg									NEURON_L5_Slc17a7
Kcnh1	-0.0598484	0.293853	0.695538	NOT_DGE	DownReg										NEURON_L5a_Slc17a7
Kcnh3	0.0684516	0.291289	0.693207	NOT_DGE	UpReg										NEURON_L5a_Slc17a7
Kcnh7	-0.0960202	0.21326	0.623072	NOT_DGE	DownReg									NEURON_L5_Slc17a7	NEURON_L5a_Slc17a7		NEURON_Slc17a7
Kcnip2	-0.00863716	0.915224	0.982854	NOT_DGE	DownReg										NEURON_L5a_Slc17a7
Kcnip3	-0.120128	0.00222997	0.0509128	NOT_DGE	DownReg												NEURON_Slc17a7
Kcnj10	-0.314175	2.19232e-06	0.00025694	DGE	DownReg	ASTROCYTES_Gja1												OLIGODENDROCYTES_Tnf
Kcnj3	-0.0197971	0.484388	0.821272	NOT_DGE	DownReg										NEURON_L5a_Slc17a7	NEURON_L5b_Slc17a6
Kcnj4	-0.030869	0.507062	0.833113	NOT_DGE	DownReg									NEURON_L5_Slc17a7	NEURON_L5a_Slc17a7
Kcnj9	-0.0559083	0.28117	0.685843	NOT_DGE	DownReg						NEURON_Claustrum_Slc17a6				NEURON_L5a_Slc17a7	NEURON_L5b_Slc17a6
Kcnk1	-0.138503	0.00257088	0.0556993	NOT_DGE	DownReg	ASTROCYTES_Gja1
Kcnk2	-0.02202	0.734705	0.931898	NOT_DGE	DownReg								NEURON_Interneurons			NEURON_L5b_Slc17a6	NEURON_Slc17a7
Kcnk3	-0.0665839	0.462284	0.811589	NOT_DGE	DownReg								NEURON_Interneurons
Kcnma1	-0.0170775	0.205845	0.614838	NOT_DGE	DownReg									NEURON_L5_Slc17a7	NEURON_L5a_Slc17a7		NEURON_Slc17a7
Kcnmb4	-0.0483799	0.40696	0.781974	NOT_DGE	DownReg											NEURON_L5b_Slc17a6
Kcnq2	-0.00960417	0.7181	0.925721	NOT_DGE	DownReg									NEURON_L5_Slc17a7	NEURON_L5a_Slc17a7		NEURON_Slc17a7
Kcnq3	0.001401	0.973239	0.994293	NOT_DGE	UpReg						NEURON_Claustrum_Slc17a6		NEURON_Interneurons		NEURON_L5a_Slc17a7
Kcnt1	0.0321762	0.137314	0.524128	NOT_DGE	UpReg						NEURON_Claustrum_Slc17a6
Kcnv1	0.0494485	0.53995	0.846526	NOT_DGE	UpReg						NEURON_Claustrum_Slc17a6				NEURON_L5a_Slc17a7
Kctd1	0.0323621	0.503861	0.832284	NOT_DGE	UpReg						NEURON_Claustrum_Slc17a6				NEURON_L5a_Slc17a7
Kctd12	0.0592527	0.283804	0.687638	NOT_DGE	UpReg				MICROGLIA_C1qb
Kctd13	0.0454988	0.176929	0.58047	NOT_DGE	UpReg													OLIGODENDROCYTES_Tnf
Kdm7a	-0.0745799	0.329203	0.728214	NOT_DGE	DownReg										NEURON_L5a_Slc17a7
Kdr	0.156051	0.368744	0.755526	NOT_DGE	UpReg		ENDOTHELIAL_STALK_Flt1
Khdrbs3	-0.0315455	0.384257	0.766895	NOT_DGE	DownReg										NEURON_L5a_Slc17a7	NEURON_L5b_Slc17a6	NEURON_Slc17a7
Kidins220	-0.0144713	0.579843	0.869658	NOT_DGE	DownReg						NEURON_Claustrum_Slc17a6	NEURON_Gad1Gad2
Kif1a	0.0739871	0.0476887	0.327488	NOT_DGE	UpReg							NEURON_Gad1Gad2	NEURON_Interneurons	NEURON_L5_Slc17a7	NEURON_L5a_Slc17a7
Kif1b	0.00860431	0.569582	0.863965	NOT_DGE	UpReg										NEURON_L5a_Slc17a7			OLIGODENDROCYTES_Tnf
Kif21a	-0.0696748	0.120331	0.491306	NOT_DGE	DownReg						NEURON_Claustrum_Slc17a6	NEURON_Gad1Gad2	NEURON_Interneurons		NEURON_L5a_Slc17a7	NEURON_L5b_Slc17a6
Kif2a	-0.0247037	0.231765	0.642818	NOT_DGE	DownReg											NEURON_L5b_Slc17a6
Kif3a	-0.0342116	0.38262	0.766112	NOT_DGE	DownReg						NEURON_Claustrum_Slc17a6	NEURON_Gad1Gad2	NEURON_Interneurons	NEURON_L5_Slc17a7	NEURON_L5a_Slc17a7
Kif3c	-0.000102155	0.996802	0.998994	NOT_DGE	DownReg										NEURON_L5a_Slc17a7
Kif5a	-0.060216	0.0134385	0.163575	NOT_DGE	DownReg						NEURON_Claustrum_Slc17a6	NEURON_Gad1Gad2	NEURON_Interneurons	NEURON_L5_Slc17a7		NEURON_L5b_Slc17a6	NEURON_Slc17a7
Kif5b	-0.0761719	0.32528	0.724769	NOT_DGE	DownReg		ENDOTHELIAL_STALK_Flt1	ENDOTHELIAL_TIP_Dcn		MURAL_Rgs5Acta2
Kif5c	-0.0366301	0.35587	0.746805	NOT_DGE	DownReg						NEURON_Claustrum_Slc17a6	NEURON_Gad1Gad2	NEURON_Interneurons		NEURON_L5a_Slc17a7		NEURON_Slc17a7
Kifap3	-0.0346565	0.272842	0.678576	NOT_DGE	DownReg						NEURON_Claustrum_Slc17a6				NEURON_L5a_Slc17a7	NEURON_L5b_Slc17a6	NEURON_Slc17a7
Kifc2	0.0117468	0.757231	0.939172	NOT_DGE	UpReg									NEURON_L5_Slc17a7	NEURON_L5a_Slc17a7		NEURON_Slc17a7
Kit	0.0350076	0.638053	0.895143	NOT_DGE	UpReg							NEURON_Gad1Gad2
Kitl	0.153749	0.0269169	0.243386	NOT_DGE	UpReg		ENDOTHELIAL_STALK_Flt1				NEURON_Claustrum_Slc17a6
Klc1	0.0148241	0.113977	0.480672	NOT_DGE	UpReg						NEURON_Claustrum_Slc17a6	NEURON_Gad1Gad2			NEURON_L5a_Slc17a7		NEURON_Slc17a7
Klc2	-0.0145597	0.688678	0.915751	NOT_DGE	DownReg									NEURON_L5_Slc17a7	NEURON_L5a_Slc17a7		NEURON_Slc17a7
Klf13	0.213185	9.11439e-05	0.0050873	DGE	UpReg												NEURON_Slc17a7	OLIGODENDROCYTES_Tnf
Klf2	0.0938038	0.498591	0.830266	NOT_DGE	UpReg		ENDOTHELIAL_STALK_Flt1
Klf4	-0.0358862	0.798893	0.947857	NOT_DGE	DownReg		ENDOTHELIAL_STALK_Flt1
Klf6	-0.0577974	0.466369	0.813022	NOT_DGE	DownReg		ENDOTHELIAL_STALK_Flt1
Klf7	-0.0255522	0.678337	0.91191	NOT_DGE	DownReg						NEURON_Claustrum_Slc17a6
Klf9	-0.0235426	0.796244	0.947509	NOT_DGE	DownReg												NEURON_Slc17a7
Klhdc3	0.010928	0.763067	0.940932	NOT_DGE	UpReg												NEURON_Slc17a7
Kmt2a	-0.0642338	0.45316	0.807606	NOT_DGE	DownReg							NEURON_Gad1Gad2	NEURON_Interneurons	NEURON_L5_Slc17a7
Knop1	0.0157762	0.706823	0.919759	NOT_DGE	UpReg									NEURON_L5_Slc17a7
Kpna1	-0.0406674	0.212584	0.622412	NOT_DGE	DownReg						NEURON_Claustrum_Slc17a6				NEURON_L5a_Slc17a7
Kras	0.00447799	0.912913	0.982854	NOT_DGE	UpReg											NEURON_L5b_Slc17a6
Krtcap2	-0.0234558	0.676163	0.9109	NOT_DGE	DownReg		ENDOTHELIAL_STALK_Flt1
Ktn1	-0.038485	0.258659	0.666251	NOT_DGE	DownReg													OLIGODENDROCYTES_Tnf	POLYDENDROCYTE_Tnr
Lamb2	0.124064	0.0609516	0.365485	NOT_DGE	UpReg			ENDOTHELIAL_TIP_Dcn
Lamp1	-0.0159018	0.784879	0.945436	NOT_DGE	DownReg	ASTROCYTES_Gja1	ENDOTHELIAL_STALK_Flt1		MICROGLIA_C1qb	MURAL_Rgs5Acta2								OLIGODENDROCYTES_Tnf	POLYDENDROCYTE_Tnr
Lamp5	-0.13985	0.0740777	0.397558	NOT_DGE	DownReg									NEURON_L5_Slc17a7	NEURON_L5a_Slc17a7
Lancl2	-0.012515	0.748002	0.935951	NOT_DGE	DownReg										NEURON_L5a_Slc17a7
Lap3	-0.0785538	0.241291	0.648908	NOT_DGE	DownReg													OLIGODENDROCYTES_Tnf
Laptm4a	-0.0625686	0.201061	0.610066	NOT_DGE	DownReg	ASTROCYTES_Gja1	ENDOTHELIAL_STALK_Flt1	ENDOTHELIAL_TIP_Dcn	MICROGLIA_C1qb	MURAL_Rgs5Acta2									POLYDENDROCYTE_Tnr
Laptm5	0.0404626	0.607393	0.879259	NOT_DGE	UpReg				MICROGLIA_C1qb
Large	0.124167	0.0286615	0.252114	NOT_DGE	UpReg										NEURON_L5a_Slc17a7		NEURON_Slc17a7
Larp1	0.0100452	0.828671	0.960487	NOT_DGE	UpReg								NEURON_Interneurons	NEURON_L5_Slc17a7
Larp4b	0.0144328	0.669581	0.908416	NOT_DGE	UpReg									NEURON_L5_Slc17a7
Lbh	-0.00481439	0.906278	0.981994	NOT_DGE	DownReg					MURAL_Rgs5Acta2
Lcat	-0.110432	0.433087	0.796964	NOT_DGE	DownReg	ASTROCYTES_Gja1
Ldb2	-0.0437291	0.76458	0.941342	NOT_DGE	DownReg									NEURON_L5_Slc17a7	NEURON_L5a_Slc17a7	NEURON_L5b_Slc17a6	NEURON_Slc17a7
Ldha	0.00638379	0.903552	0.981595	NOT_DGE	UpReg		ENDOTHELIAL_STALK_Flt1				NEURON_Claustrum_Slc17a6						NEURON_Slc17a7
Ldhb	-0.0777937	0.0567672	0.353666	NOT_DGE	DownReg	ASTROCYTES_Gja1			MICROGLIA_C1qb
Lef1	-0.0522488	0.757329	0.939172	NOT_DGE	DownReg		ENDOTHELIAL_STALK_Flt1
Lgals1	-0.127185	0.197617	0.606605	NOT_DGE	DownReg			ENDOTHELIAL_TIP_Dcn		MURAL_Rgs5Acta2
Lgi1	-0.0400474	0.153418	0.550716	NOT_DGE	DownReg							NEURON_Gad1Gad2			NEURON_L5a_Slc17a7
Lgi2	-0.131098	0.0596813	0.362155	NOT_DGE	DownReg							NEURON_Gad1Gad2	NEURON_Interneurons
Lgi3	-0.0617766	0.321549	0.722511	NOT_DGE	DownReg													OLIGODENDROCYTES_Tnf
Lgmn	-0.0312011	0.287401	0.690504	NOT_DGE	DownReg				MICROGLIA_C1qb
Lhfp	-0.140469	0.0801822	0.412227	NOT_DGE	DownReg					MURAL_Rgs5Acta2
Lhfpl3	-0.0577979	0.347183	0.739421	NOT_DGE	DownReg														POLYDENDROCYTE_Tnr
Lhfpl4	0.00390483	0.869623	0.971547	NOT_DGE	UpReg									NEURON_L5_Slc17a7	NEURON_L5a_Slc17a7
Lhx2	0.0341752	0.625571	0.889183	NOT_DGE	UpReg	ASTROCYTES_Gja1
Limch1	-0.052766	0.309379	0.710543	NOT_DGE	DownReg		ENDOTHELIAL_STALK_Flt1					NEURON_Gad1Gad2	NEURON_Interneurons					OLIGODENDROCYTES_Tnf
Lims2	-0.0532813	0.502668	0.831844	NOT_DGE	DownReg														POLYDENDROCYTE_Tnr
Lin7a	0.10595	0.0332701	0.271516	NOT_DGE	UpReg										NEURON_L5a_Slc17a7
Lingo1	-0.0398513	0.504975	0.832902	NOT_DGE	DownReg						NEURON_Claustrum_Slc17a6				NEURON_L5a_Slc17a7
Litaf	-0.0968521	0.106044	0.463089	NOT_DGE	DownReg													OLIGODENDROCYTES_Tnf
Lmo2	0.0555281	0.536092	0.844813	NOT_DGE	UpReg		ENDOTHELIAL_STALK_Flt1
Lmo3	0.0252313	0.547465	0.850644	NOT_DGE	UpReg									NEURON_L5_Slc17a7		NEURON_L5b_Slc17a6	NEURON_Slc17a7
Lmo4	-0.0244168	0.730717	0.9301	NOT_DGE	DownReg						NEURON_Claustrum_Slc17a6				NEURON_L5a_Slc17a7
Lpar1	-0.174761	0.10269	0.4572	NOT_DGE	DownReg			ENDOTHELIAL_TIP_Dcn										OLIGODENDROCYTES_Tnf
Lpcat2	0.0315008	0.548587	0.85142	NOT_DGE	UpReg				MICROGLIA_C1qb
Lpgat1	-0.088956	0.00149057	0.0399628	DGE	DownReg								NEURON_Interneurons		NEURON_L5a_Slc17a7		NEURON_Slc17a7
Lpin2	-0.016691	0.64579	0.897784	NOT_DGE	DownReg						NEURON_Claustrum_Slc17a6				NEURON_L5a_Slc17a7
Lrfn5	-0.00815712	0.847563	0.966201	NOT_DGE	DownReg										NEURON_L5a_Slc17a7
Lrp1	0.0561175	0.0769284	0.403997	NOT_DGE	UpReg			ENDOTHELIAL_TIP_Dcn											POLYDENDROCYTE_Tnr
Lrp11	-0.0306018	0.0833425	0.418579	NOT_DGE	DownReg										NEURON_L5a_Slc17a7		NEURON_Slc17a7
Lrpap1	0.0221529	0.206322	0.615298	NOT_DGE	UpReg						NEURON_Claustrum_Slc17a6
Lrrc4	-0.0872839	0.113464	0.479493	NOT_DGE	DownReg								NEURON_Interneurons		NEURON_L5a_Slc17a7
Lrrc4b	-0.0140014	0.782226	0.944283	NOT_DGE	DownReg								NEURON_Interneurons
Lrrc4c	0.0522959	0.00660404	0.106234	NOT_DGE	UpReg										NEURON_L5a_Slc17a7	NEURON_L5b_Slc17a6
Lrrc58	0.180787	0.0113418	0.148639	NOT_DGE	UpReg					MURAL_Rgs5Acta2								OLIGODENDROCYTES_Tnf
Lrrc7	0.0779227	0.104427	0.460263	NOT_DGE	UpReg									NEURON_L5_Slc17a7	NEURON_L5a_Slc17a7
Lrrfip2	-0.0197373	0.639392	0.895224	NOT_DGE	DownReg						NEURON_Claustrum_Slc17a6
Lrrn2	0.00956253	0.890115	0.977054	NOT_DGE	UpReg										NEURON_L5a_Slc17a7		NEURON_Slc17a7
Lrrn3	0.0397958	0.23249	0.642818	NOT_DGE	UpReg											NEURON_L5b_Slc17a6
Lrrtm1	0.304022	1.7596e-07	3.0498e-05	DGE	UpReg										NEURON_L5a_Slc17a7	NEURON_L5b_Slc17a6
Lrrtm2	-0.0735703	0.214537	0.62428	NOT_DGE	DownReg												NEURON_Slc17a7
Lsamp	-0.00232642	0.926541	0.982854	NOT_DGE	DownReg	ASTROCYTES_Gja1					NEURON_Claustrum_Slc17a6		NEURON_Interneurons						POLYDENDROCYTE_Tnr
Lsr	0.0242351	0.800827	0.949566	NOT_DGE	UpReg		ENDOTHELIAL_STALK_Flt1
Ltbp4	0.0855036	0.0763544	0.403158	NOT_DGE	UpReg		ENDOTHELIAL_STALK_Flt1
Ltc4s	0.0945566	0.386014	0.768158	NOT_DGE	UpReg				MICROGLIA_C1qb
Luzp1	-0.094892	0.144825	0.538396	NOT_DGE	DownReg		ENDOTHELIAL_STALK_Flt1							NEURON_L5_Slc17a7
Luzp2	0.00476258	0.946067	0.987666	NOT_DGE	UpReg	ASTROCYTES_Gja1
Lxn	0.21391	0.0096666	0.133062	NOT_DGE	UpReg						NEURON_Claustrum_Slc17a6
Ly6a	-0.195081	0.00516181	0.0892151	NOT_DGE	DownReg		ENDOTHELIAL_STALK_Flt1
Ly6c1	0.0104256	0.888979	0.976895	NOT_DGE	UpReg		ENDOTHELIAL_STALK_Flt1
Ly6e	-0.00560394	0.927548	0.982854	NOT_DGE	DownReg		ENDOTHELIAL_STALK_Flt1		MICROGLIA_C1qb
Ly6h	0.105077	0.335633	0.731934	NOT_DGE	UpReg							NEURON_Gad1Gad2	NEURON_Interneurons	NEURON_L5_Slc17a7	NEURON_L5a_Slc17a7
Ly86	0.0959559	0.487468	0.823244	NOT_DGE	UpReg				MICROGLIA_C1qb
Lynx1	-0.121515	0.0578393	0.35642	NOT_DGE	DownReg								NEURON_Interneurons	NEURON_L5_Slc17a7			NEURON_Slc17a7
Lypd1	0.248358	0.0802613	0.412227	NOT_DGE	UpReg									NEURON_L5_Slc17a7		NEURON_L5b_Slc17a6
Lypd6	-0.13572	0.00352476	0.0687411	NOT_DGE	DownReg						NEURON_Claustrum_Slc17a6
Lypd6b	-0.156821	0.119082	0.489683	NOT_DGE	DownReg						NEURON_Claustrum_Slc17a6
Lztr1	-0.0948991	4.05016e-05	0.00264024	DGE	DownReg						NEURON_Claustrum_Slc17a6
Macf1	0.00321948	0.941997	0.985926	NOT_DGE	UpReg	ASTROCYTES_Gja1	ENDOTHELIAL_STALK_Flt1
Macrod2	-9.50446e-05	0.998751	0.999415	NOT_DGE	DownReg										NEURON_L5a_Slc17a7
Madd	0.0449005	0.202124	0.610989	NOT_DGE	UpReg										NEURON_L5a_Slc17a7		NEURON_Slc17a7
Maf	0.0229012	0.635479	0.894351	NOT_DGE	UpReg			ENDOTHELIAL_TIP_Dcn	MICROGLIA_C1qb			NEURON_Gad1Gad2	NEURON_Interneurons
Mafb	-0.0434982	0.613931	0.882804	NOT_DGE	DownReg				MICROGLIA_C1qb				NEURON_Interneurons
Mafg	0.0317325	0.520052	0.836351	NOT_DGE	UpReg								NEURON_Interneurons
Mag	-0.0635241	0.546279	0.849982	NOT_DGE	DownReg													OLIGODENDROCYTES_Tnf
Magi1	-0.0353857	0.171828	0.572418	NOT_DGE	DownReg						NEURON_Claustrum_Slc17a6				NEURON_L5a_Slc17a7
Magi2	0.0418328	0.390138	0.770803	NOT_DGE	UpReg										NEURON_L5a_Slc17a7		NEURON_Slc17a7
Magi3	-0.0709357	0.00691302	0.109347	NOT_DGE	DownReg							NEURON_Gad1Gad2			NEURON_L5a_Slc17a7
Mal	0.0162066	0.915639	0.982854	NOT_DGE	UpReg													OLIGODENDROCYTES_Tnf
Mal2	-0.0218831	0.609061	0.880332	NOT_DGE	DownReg						NEURON_Claustrum_Slc17a6			NEURON_L5_Slc17a7	NEURON_L5a_Slc17a7
Man1a2	0.0290796	0.379056	0.763671	NOT_DGE	UpReg										NEURON_L5a_Slc17a7
Man2b1	0.044851	0.285322	0.688645	NOT_DGE	UpReg				MICROGLIA_C1qb
Map1a	0.0420281	0.333298	0.731406	NOT_DGE	UpReg						NEURON_Claustrum_Slc17a6		NEURON_Interneurons	NEURON_L5_Slc17a7	NEURON_L5a_Slc17a7
Map1b	0.0828436	0.164208	0.565241	NOT_DGE	UpReg						NEURON_Claustrum_Slc17a6	NEURON_Gad1Gad2	NEURON_Interneurons	NEURON_L5_Slc17a7	NEURON_L5a_Slc17a7	NEURON_L5b_Slc17a6	NEURON_Slc17a7
Map1lc3a	0.057807	0.201959	0.610942	NOT_DGE	UpReg					MURAL_Rgs5Acta2
Map1lc3b	-0.0213037	0.448046	0.805372	NOT_DGE	DownReg													OLIGODENDROCYTES_Tnf
Map2	0.0732325	0.0767586	0.403832	NOT_DGE	UpReg							NEURON_Gad1Gad2		NEURON_L5_Slc17a7	NEURON_L5a_Slc17a7		NEURON_Slc17a7
Map2k1	0.0219853	0.651922	0.901158	NOT_DGE	UpReg						NEURON_Claustrum_Slc17a6				NEURON_L5a_Slc17a7	NEURON_L5b_Slc17a6
Map2k4	-0.0694189	0.0207272	0.208968	NOT_DGE	DownReg										NEURON_L5a_Slc17a7	NEURON_L5b_Slc17a6	NEURON_Slc17a7
Map4	-0.0306628	0.5529	0.854048	NOT_DGE	DownReg							NEURON_Gad1Gad2	NEURON_Interneurons
Map6	0.0311671	0.559361	0.857777	NOT_DGE	UpReg										NEURON_L5a_Slc17a7		NEURON_Slc17a7
Map7	0.00709468	0.894246	0.978122	NOT_DGE	UpReg													OLIGODENDROCYTES_Tnf
Map7d1	0.056229	0.0501347	0.334799	NOT_DGE	UpReg													OLIGODENDROCYTES_Tnf
Map9	0.0577884	0.255384	0.663523	NOT_DGE	UpReg										NEURON_L5a_Slc17a7
Mapk1	0.0672567	0.01099	0.146051	NOT_DGE	UpReg						NEURON_Claustrum_Slc17a6				NEURON_L5a_Slc17a7
Mapk10	-0.0491664	0.070827	0.389628	NOT_DGE	DownReg								NEURON_Interneurons		NEURON_L5a_Slc17a7		NEURON_Slc17a7
Mapk8	-0.0489814	0.244321	0.652314	NOT_DGE	DownReg											NEURON_L5b_Slc17a6
Mapk8ip1	-0.051185	0.239638	0.647421	NOT_DGE	DownReg													OLIGODENDROCYTES_Tnf
Mapk8ip2	0.0548598	0.0166932	0.185739	NOT_DGE	UpReg								NEURON_Interneurons	NEURON_L5_Slc17a7	NEURON_L5a_Slc17a7		NEURON_Slc17a7
Mapk8ip3	0.0608673	0.0306305	0.261582	NOT_DGE	UpReg								NEURON_Interneurons		NEURON_L5a_Slc17a7		NEURON_Slc17a7
Mapk9	-0.0373451	0.385607	0.76777	NOT_DGE	DownReg								NEURON_Interneurons
Mapre2	0.104364	1.10134e-13	7.5295e-11	DGE	UpReg						NEURON_Claustrum_Slc17a6
Mapre3	0.0272578	0.239639	0.647421	NOT_DGE	UpReg								NEURON_Interneurons			NEURON_L5b_Slc17a6
Mapt	-0.00140701	0.949549	0.988512	NOT_DGE	DownReg										NEURON_L5a_Slc17a7			OLIGODENDROCYTES_Tnf
Marcks	0.0634073	0.297269	0.698672	NOT_DGE	UpReg				MICROGLIA_C1qb		NEURON_Claustrum_Slc17a6					NEURON_L5b_Slc17a6			POLYDENDROCYTE_Tnr
Marcksl1	0.319444	0.00325027	0.0647214	NOT_DGE	UpReg											NEURON_L5b_Slc17a6			POLYDENDROCYTE_Tnr
Mark2	0.0295863	0.482474	0.820778	NOT_DGE	UpReg										NEURON_L5a_Slc17a7
Mast3	-0.0407309	0.490453	0.824861	NOT_DGE	DownReg										NEURON_L5a_Slc17a7
Mat2a	-0.0161819	0.684939	0.913865	NOT_DGE	DownReg	ASTROCYTES_Gja1												OLIGODENDROCYTES_Tnf
Matk	0.0324938	0.482682	0.820839	NOT_DGE	UpReg									NEURON_L5_Slc17a7	NEURON_L5a_Slc17a7		NEURON_Slc17a7
Matn4	0.061527	0.288934	0.691732	NOT_DGE	UpReg														POLYDENDROCYTE_Tnr
Matr3	-0.0354753	0.235907	0.644845	NOT_DGE	DownReg							NEURON_Gad1Gad2			NEURON_L5a_Slc17a7	NEURON_L5b_Slc17a6
Mbnl1	0.0195472	0.580586	0.870017	NOT_DGE	UpReg				MICROGLIA_C1qb
Mbnl2	-0.0383371	0.317899	0.719394	NOT_DGE	DownReg													OLIGODENDROCYTES_Tnf
Mbp	0.0645559	0.495514	0.827999	NOT_DGE	UpReg													OLIGODENDROCYTES_Tnf	POLYDENDROCYTE_Tnr
Mcam	-0.199506	0.142916	0.533919	NOT_DGE	DownReg					MURAL_Rgs5Acta2
Mctp1	0.0963902	0.165815	0.566812	NOT_DGE	UpReg												NEURON_Slc17a7
Mdh1	-0.0731818	0.0320466	0.266104	NOT_DGE	DownReg							NEURON_Gad1Gad2	NEURON_Interneurons			NEURON_L5b_Slc17a6
Med13l	0.0508554	0.095432	0.442452	NOT_DGE	UpReg									NEURON_L5_Slc17a7	NEURON_L5a_Slc17a7
Med28	-0.0179594	0.697769	0.917141	NOT_DGE	DownReg		ENDOTHELIAL_STALK_Flt1
Medag	-0.375663	0.00505079	0.0877896	NOT_DGE	DownReg						NEURON_Claustrum_Slc17a6
Mef2a	-0.0311944	0.429086	0.795618	NOT_DGE	DownReg				MICROGLIA_C1qb		NEURON_Claustrum_Slc17a6	NEURON_Gad1Gad2	NEURON_Interneurons				NEURON_Slc17a7
Mef2c	0.0848065	0.0440597	0.313591	NOT_DGE	UpReg										NEURON_L5a_Slc17a7
Mef2d	0.0159008	0.658326	0.903537	NOT_DGE	UpReg										NEURON_L5a_Slc17a7
Megf9	0.0317977	0.468622	0.813453	NOT_DGE	UpReg										NEURON_L5a_Slc17a7
Meis2	0.063977	0.507643	0.833113	NOT_DGE	UpReg										NEURON_L5a_Slc17a7	NEURON_L5b_Slc17a6	NEURON_Slc17a7
Mertk	-0.000458695	0.995144	0.998994	NOT_DGE	DownReg	ASTROCYTES_Gja1
Metap2	-0.0617008	0.217847	0.627829	NOT_DGE	DownReg														POLYDENDROCYTE_Tnr
Mfge8	0.0838132	0.48829	0.823244	NOT_DGE	UpReg	ASTROCYTES_Gja1				MURAL_Rgs5Acta2
Mfsd2a	0.314353	3.65666e-05	0.00247246	DGE	UpReg		ENDOTHELIAL_STALK_Flt1												POLYDENDROCYTE_Tnr
Mfsd4	0.171166	0.00861335	0.124555	NOT_DGE	UpReg									NEURON_L5_Slc17a7	NEURON_L5a_Slc17a7		NEURON_Slc17a7
Mfsd6	-0.0946495	0.0181995	0.19543	NOT_DGE	DownReg									NEURON_L5_Slc17a7		NEURON_L5b_Slc17a6	NEURON_Slc17a7
Mgat3	-0.0341752	0.306544	0.70709	NOT_DGE	DownReg										NEURON_L5a_Slc17a7
Mgat5	0.0159739	0.504817	0.832861	NOT_DGE	UpReg						NEURON_Claustrum_Slc17a6
Mgat5b	0.120874	0.00496395	0.0867704	NOT_DGE	UpReg						NEURON_Claustrum_Slc17a6
Mgea5	0.0194292	0.639172	0.895224	NOT_DGE	UpReg										NEURON_L5a_Slc17a7
Mgll	0.0958922	0.0764167	0.403158	NOT_DGE	UpReg	ASTROCYTES_Gja1						NEURON_Gad1Gad2
Mgp	0.140902	0.406077	0.781651	NOT_DGE	UpReg			ENDOTHELIAL_TIP_Dcn		MURAL_Rgs5Acta2
Mgst3	0.0676734	0.0534772	0.344475	NOT_DGE	UpReg											NEURON_L5b_Slc17a6
Mib1	-0.0208583	0.597241	0.876794	NOT_DGE	DownReg										NEURON_L5a_Slc17a7
Mical2	-0.0273071	0.424463	0.79203	NOT_DGE	DownReg									NEURON_L5_Slc17a7	NEURON_L5a_Slc17a7
Micu3	-0.106366	0.0192359	0.202149	NOT_DGE	DownReg						NEURON_Claustrum_Slc17a6	NEURON_Gad1Gad2	NEURON_Interneurons		NEURON_L5a_Slc17a7	NEURON_L5b_Slc17a6	NEURON_Slc17a7
Mier1	0.057649	0.450227	0.806134	NOT_DGE	UpReg		ENDOTHELIAL_STALK_Flt1
Mif	0.0198704	0.595226	0.875406	NOT_DGE	UpReg													OLIGODENDROCYTES_Tnf	POLYDENDROCYTE_Tnr
Minos1	0.0103201	0.87687	0.97384	NOT_DGE	UpReg	ASTROCYTES_Gja1	ENDOTHELIAL_STALK_Flt1	ENDOTHELIAL_TIP_Dcn		MURAL_Rgs5Acta2								OLIGODENDROCYTES_Tnf	POLYDENDROCYTE_Tnr
Mkl2	0.0621575	0.0637973	0.370893	NOT_DGE	UpReg										NEURON_L5a_Slc17a7		NEURON_Slc17a7
Mlc1	-0.0244072	0.745989	0.935275	NOT_DGE	DownReg	ASTROCYTES_Gja1
Mlf2	-0.00229161	0.93562	0.984603	NOT_DGE	DownReg													OLIGODENDROCYTES_Tnf
Mllt11	-0.0199005	0.514648	0.834207	NOT_DGE	DownReg						NEURON_Claustrum_Slc17a6				NEURON_L5a_Slc17a7	NEURON_L5b_Slc17a6	NEURON_Slc17a7
Mllt4	0.0523016	0.43548	0.798569	NOT_DGE	UpReg		ENDOTHELIAL_STALK_Flt1	ENDOTHELIAL_TIP_Dcn								NEURON_L5b_Slc17a6
Mmd	-0.0262267	0.544891	0.849779	NOT_DGE	DownReg										NEURON_L5a_Slc17a7
Mmd2	-0.00484518	0.939432	0.985785	NOT_DGE	DownReg	ASTROCYTES_Gja1
Mmp14	0.0301204	0.845231	0.965801	NOT_DGE	UpReg			ENDOTHELIAL_TIP_Dcn
Mmp16	0.0291657	0.718798	0.925787	NOT_DGE	UpReg						NEURON_Claustrum_Slc17a6					NEURON_L5b_Slc17a6	NEURON_Slc17a7
Mmp17	-0.0832277	0.183635	0.590364	NOT_DGE	DownReg									NEURON_L5_Slc17a7	NEURON_L5a_Slc17a7		NEURON_Slc17a7
Mobp	-0.0142381	0.92844	0.982913	NOT_DGE	DownReg													OLIGODENDROCYTES_Tnf
Mog	-0.0216669	0.844125	0.965801	NOT_DGE	DownReg													OLIGODENDROCYTES_Tnf
Mpc2	-0.123615	0.027133	0.244615	NOT_DGE	DownReg													OLIGODENDROCYTES_Tnf
Mpeg1	-0.109344	0.0831267	0.418362	NOT_DGE	DownReg				MICROGLIA_C1qb
Mphosph8	-0.0737094	0.000222473	0.0102537	DGE	DownReg										NEURON_L5a_Slc17a7
Mpped1	0.0356659	0.422028	0.791447	NOT_DGE	UpReg								NEURON_Interneurons	NEURON_L5_Slc17a7	NEURON_L5a_Slc17a7		NEURON_Slc17a7
Mpped2	0.0223708	0.690001	0.916081	NOT_DGE	UpReg						NEURON_Claustrum_Slc17a6
Mprip	0.00932385	0.617074	0.884584	NOT_DGE	UpReg					MURAL_Rgs5Acta2
Mpzl1	0.0309514	0.65224	0.901158	NOT_DGE	UpReg		ENDOTHELIAL_STALK_Flt1												POLYDENDROCYTE_Tnr
Mras	0.0787847	0.000611069	0.0210639	DGE	UpReg	ASTROCYTES_Gja1									NEURON_L5a_Slc17a7
Mrc2	-0.0127337	0.944936	0.987156	NOT_DGE	DownReg			ENDOTHELIAL_TIP_Dcn
Mrfap1	-0.0398565	0.0319304	0.265842	NOT_DGE	DownReg													OLIGODENDROCYTES_Tnf
Msi2	-0.002465	0.963834	0.991801	NOT_DGE	DownReg	ASTROCYTES_Gja1						NEURON_Gad1Gad2	NEURON_Interneurons
Msmo1	0.045987	0.291931	0.693684	NOT_DGE	UpReg	ASTROCYTES_Gja1												OLIGODENDROCYTES_Tnf
Mt1	0.027209	0.837632	0.963806	NOT_DGE	UpReg	ASTROCYTES_Gja1
Mt2	0.00431655	0.975812	0.994293	NOT_DGE	UpReg	ASTROCYTES_Gja1
Mt3	0.0304671	0.652072	0.901158	NOT_DGE	UpReg	ASTROCYTES_Gja1
Mtch1	0.0305723	0.336581	0.732699	NOT_DGE	UpReg										NEURON_L5a_Slc17a7
Mtdh	-0.0321794	0.545766	0.849937	NOT_DGE	DownReg				MICROGLIA_C1qb										POLYDENDROCYTE_Tnr
Mtf2	0.0254858	0.697668	0.917141	NOT_DGE	UpReg										NEURON_L5a_Slc17a7
Mtpn	-0.0277104	0.525751	0.841339	NOT_DGE	DownReg						NEURON_Claustrum_Slc17a6				NEURON_L5a_Slc17a7	NEURON_L5b_Slc17a6
Mustn1	0.127805	0.182169	0.587773	NOT_DGE	UpReg					MURAL_Rgs5Acta2
Mxd4	0.109814	0.035612	0.282534	NOT_DGE	UpReg		ENDOTHELIAL_STALK_Flt1	ENDOTHELIAL_TIP_Dcn
Mycbp2	0.0261905	0.488076	0.823244	NOT_DGE	UpReg										NEURON_L5a_Slc17a7		NEURON_Slc17a7
Myh10	0.0417436	0.133375	0.514517	NOT_DGE	UpReg						NEURON_Claustrum_Slc17a6				NEURON_L5a_Slc17a7
Myh11	0.0496847	0.642569	0.896577	NOT_DGE	UpReg					MURAL_Rgs5Acta2
Myh9	-0.0362488	0.720521	0.926952	NOT_DGE	DownReg		ENDOTHELIAL_STALK_Flt1
Myl12a	-0.0392053	0.409953	0.784734	NOT_DGE	DownReg		ENDOTHELIAL_STALK_Flt1	ENDOTHELIAL_TIP_Dcn		MURAL_Rgs5Acta2
Myl12b	-0.026439	0.229951	0.642035	NOT_DGE	DownReg		ENDOTHELIAL_STALK_Flt1
Myl4	-0.252292	0.0638348	0.370893	NOT_DGE	DownReg											NEURON_L5b_Slc17a6
Myl6	-0.0651369	0.0404532	0.300251	NOT_DGE	DownReg		ENDOTHELIAL_STALK_Flt1			MURAL_Rgs5Acta2
Myl9	0.0178891	0.85069	0.967701	NOT_DGE	UpReg					MURAL_Rgs5Acta2
Mylk	0.241866	0.00795976	0.118041	NOT_DGE	UpReg					MURAL_Rgs5Acta2
Myo10	0.0549768	0.348071	0.740042	NOT_DGE	UpReg	ASTROCYTES_Gja1	ENDOTHELIAL_STALK_Flt1
Myo1b	0.237548	0.000222455	0.0102537	DGE	UpReg					MURAL_Rgs5Acta2
Myo5a	-0.0724537	0.000123199	0.00642952	DGE	DownReg								NEURON_Interneurons	NEURON_L5_Slc17a7	NEURON_L5a_Slc17a7	NEURON_L5b_Slc17a6	NEURON_Slc17a7
Myo6	0.022222	0.779222	0.94419	NOT_DGE	UpReg	ASTROCYTES_Gja1												OLIGODENDROCYTES_Tnf
Myo9a	-0.0265658	0.567403	0.862352	NOT_DGE	DownReg										NEURON_L5a_Slc17a7
Myt1l	0.0116261	0.733979	0.93161	NOT_DGE	UpReg									NEURON_L5_Slc17a7	NEURON_L5a_Slc17a7	NEURON_L5b_Slc17a6	NEURON_Slc17a7
Nacc2	0.00619998	0.919371	0.982854	NOT_DGE	UpReg								NEURON_Interneurons
Nap1l1	-0.00744089	0.846497	0.965881	NOT_DGE	DownReg										NEURON_L5a_Slc17a7	NEURON_L5b_Slc17a6
Nap1l4	-0.0111421	0.690918	0.916104	NOT_DGE	DownReg													OLIGODENDROCYTES_Tnf
Nap1l5	-0.0663462	0.152956	0.550144	NOT_DGE	DownReg							NEURON_Gad1Gad2	NEURON_Interneurons			NEURON_L5b_Slc17a6
Napa	-0.0264203	0.553172	0.854048	NOT_DGE	DownReg										NEURON_L5a_Slc17a7
Napb	-0.0668435	1.24316e-05	0.00106981	DGE	DownReg										NEURON_L5a_Slc17a7	NEURON_L5b_Slc17a6	NEURON_Slc17a7
Napg	-0.0411895	0.00240631	0.0535811	NOT_DGE	DownReg						NEURON_Claustrum_Slc17a6				NEURON_L5a_Slc17a7	NEURON_L5b_Slc17a6
Nars	-0.093835	0.0048913	0.0862355	NOT_DGE	DownReg							NEURON_Gad1Gad2
Nat14	0.0162062	0.684726	0.913865	NOT_DGE	UpReg										NEURON_L5a_Slc17a7
Nat8l	-0.0678739	0.360041	0.748801	NOT_DGE	DownReg								NEURON_Interneurons	NEURON_L5_Slc17a7	NEURON_L5a_Slc17a7
Nav1	0.0715494	0.33635	0.732662	NOT_DGE	UpReg						NEURON_Claustrum_Slc17a6		NEURON_Interneurons	NEURON_L5_Slc17a7					POLYDENDROCYTE_Tnr
Nav3	0.166333	8.20736e-06	0.000742645	DGE	UpReg										NEURON_L5a_Slc17a7
Nbea	0.0197444	0.499664	0.831004	NOT_DGE	UpReg						NEURON_Claustrum_Slc17a6	NEURON_Gad1Gad2			NEURON_L5a_Slc17a7		NEURON_Slc17a7
Nbl1	0.120982	0.25586	0.663845	NOT_DGE	UpReg			ENDOTHELIAL_TIP_Dcn		MURAL_Rgs5Acta2
Ncald	-0.0624465	0.110985	0.475541	NOT_DGE	DownReg						NEURON_Claustrum_Slc17a6	NEURON_Gad1Gad2			NEURON_L5a_Slc17a7	NEURON_L5b_Slc17a6	NEURON_Slc17a7
Ncam1	0.0542941	0.335829	0.732072	NOT_DGE	UpReg							NEURON_Gad1Gad2	NEURON_Interneurons	NEURON_L5_Slc17a7		NEURON_L5b_Slc17a6	NEURON_Slc17a7		POLYDENDROCYTE_Tnr
Ncam2	-0.130019	0.0381514	0.293206	NOT_DGE	DownReg									NEURON_L5_Slc17a7	NEURON_L5a_Slc17a7
Ncan	0.118192	0.0284038	0.250385	NOT_DGE	UpReg	ASTROCYTES_Gja1
Ncdn	0.041543	0.269944	0.676977	NOT_DGE	UpReg						NEURON_Claustrum_Slc17a6			NEURON_L5_Slc17a7	NEURON_L5a_Slc17a7
Nceh1	-0.0114777	0.757957	0.939506	NOT_DGE	DownReg								NEURON_Interneurons	NEURON_L5_Slc17a7	NEURON_L5a_Slc17a7
Nckap1	0.0313409	0.153687	0.550735	NOT_DGE	UpReg						NEURON_Claustrum_Slc17a6				NEURON_L5a_Slc17a7
Nckipsd	0.012586	0.785647	0.945609	NOT_DGE	UpReg									NEURON_L5_Slc17a7
Ncl	-0.0450397	0.00143136	0.0386278	DGE	DownReg														POLYDENDROCYTE_Tnr
Ncoa1	0.050568	0.0669049	0.377849	NOT_DGE	UpReg							NEURON_Gad1Gad2	NEURON_Interneurons
Ncoa7	-0.017127	0.740862	0.9345	NOT_DGE	DownReg										NEURON_L5a_Slc17a7	NEURON_L5b_Slc17a6	NEURON_Slc17a7
Ncor1	0.00096848	0.957601	0.989984	NOT_DGE	UpReg										NEURON_L5a_Slc17a7
Ncs1	0.0489605	0.0716653	0.393322	NOT_DGE	UpReg								NEURON_Interneurons	NEURON_L5_Slc17a7			NEURON_Slc17a7
Ndn	-0.0561907	0.847797	0.966201	NOT_DGE	DownReg							NEURON_Gad1Gad2	NEURON_Interneurons			NEURON_L5b_Slc17a6	NEURON_Slc17a7
Ndrg1	-0.116914	0.347418	0.739421	NOT_DGE	DownReg		ENDOTHELIAL_STALK_Flt1	ENDOTHELIAL_TIP_Dcn										OLIGODENDROCYTES_Tnf
Ndrg2	-0.152871	0.0497232	0.333275	NOT_DGE	DownReg	ASTROCYTES_Gja1				MURAL_Rgs5Acta2
Ndrg3	0.00966257	0.718235	0.925721	NOT_DGE	UpReg						NEURON_Claustrum_Slc17a6				NEURON_L5a_Slc17a7	NEURON_L5b_Slc17a6	NEURON_Slc17a7
Ndrg4	0.0462649	0.214783	0.62428	NOT_DGE	UpReg							NEURON_Gad1Gad2	NEURON_Interneurons	NEURON_L5_Slc17a7	NEURON_L5a_Slc17a7		NEURON_Slc17a7
Ndst3	0.0418837	0.694084	0.916604	NOT_DGE	UpReg									NEURON_L5_Slc17a7
Ndufa10	-0.0334134	0.149454	0.546049	NOT_DGE	DownReg									NEURON_L5_Slc17a7
Ndufa11	0.0194055	0.715497	0.924787	NOT_DGE	UpReg					MURAL_Rgs5Acta2
Ndufa12	-0.0442773	0.407211	0.782171	NOT_DGE	DownReg	ASTROCYTES_Gja1
Ndufa13	-0.0878205	0.0977052	0.447997	NOT_DGE	DownReg	ASTROCYTES_Gja1	ENDOTHELIAL_STALK_Flt1	ENDOTHELIAL_TIP_Dcn		MURAL_Rgs5Acta2								OLIGODENDROCYTES_Tnf	POLYDENDROCYTE_Tnr
Ndufa2	0.043884	0.454494	0.80812	NOT_DGE	UpReg	ASTROCYTES_Gja1	ENDOTHELIAL_STALK_Flt1	ENDOTHELIAL_TIP_Dcn		MURAL_Rgs5Acta2								OLIGODENDROCYTES_Tnf
Ndufa3	0.0305154	0.645347	0.897664	NOT_DGE	UpReg	ASTROCYTES_Gja1	ENDOTHELIAL_STALK_Flt1			MURAL_Rgs5Acta2								OLIGODENDROCYTES_Tnf	POLYDENDROCYTE_Tnr
Ndufa4	-0.0289857	0.6007	0.877661	NOT_DGE	DownReg	ASTROCYTES_Gja1	ENDOTHELIAL_STALK_Flt1									NEURON_L5b_Slc17a6			POLYDENDROCYTE_Tnr
Ndufa4l2	-0.124927	0.428227	0.795029	NOT_DGE	DownReg					MURAL_Rgs5Acta2
Ndufa5	-0.000560124	0.989223	0.997473	NOT_DGE	DownReg	ASTROCYTES_Gja1				MURAL_Rgs5Acta2								OLIGODENDROCYTES_Tnf	POLYDENDROCYTE_Tnr
Ndufa6	-0.0569499	0.275555	0.68092	NOT_DGE	DownReg	ASTROCYTES_Gja1	ENDOTHELIAL_STALK_Flt1			MURAL_Rgs5Acta2								OLIGODENDROCYTES_Tnf
Ndufa7	-0.062635	0.0697616	0.387462	NOT_DGE	DownReg		ENDOTHELIAL_STALK_Flt1			MURAL_Rgs5Acta2								OLIGODENDROCYTES_Tnf	POLYDENDROCYTE_Tnr
Ndufb10	-0.0557214	0.186523	0.593677	NOT_DGE	DownReg	ASTROCYTES_Gja1	ENDOTHELIAL_STALK_Flt1			MURAL_Rgs5Acta2								OLIGODENDROCYTES_Tnf
Ndufb2	-0.0366452	0.149703	0.546049	NOT_DGE	DownReg					MURAL_Rgs5Acta2								OLIGODENDROCYTES_Tnf
Ndufb3	0.0284436	0.756881	0.939172	NOT_DGE	UpReg					MURAL_Rgs5Acta2
Ndufb7	-0.108041	0.00206629	0.0484992	DGE	DownReg	ASTROCYTES_Gja1	ENDOTHELIAL_STALK_Flt1	ENDOTHELIAL_TIP_Dcn		MURAL_Rgs5Acta2								OLIGODENDROCYTES_Tnf	POLYDENDROCYTE_Tnr
Ndufb8	-0.00363912	0.917559	0.982854	NOT_DGE	DownReg					MURAL_Rgs5Acta2								OLIGODENDROCYTES_Tnf
Ndufb9	0.0386991	0.532644	0.843649	NOT_DGE	UpReg	ASTROCYTES_Gja1				MURAL_Rgs5Acta2								OLIGODENDROCYTES_Tnf	POLYDENDROCYTE_Tnr
Ndufc1	-0.0375355	0.578239	0.868841	NOT_DGE	DownReg	ASTROCYTES_Gja1	ENDOTHELIAL_STALK_Flt1			MURAL_Rgs5Acta2								OLIGODENDROCYTES_Tnf
Ndufc2	0.00861977	0.889574	0.97704	NOT_DGE	UpReg	ASTROCYTES_Gja1												OLIGODENDROCYTES_Tnf	POLYDENDROCYTE_Tnr
Ndufs6	0.00776623	0.887888	0.976701	NOT_DGE	UpReg		ENDOTHELIAL_STALK_Flt1											OLIGODENDROCYTES_Tnf
Ndufs7	-0.0495134	0.145034	0.538396	NOT_DGE	DownReg					MURAL_Rgs5Acta2								OLIGODENDROCYTES_Tnf
Ndufv3	-0.0293532	0.63004	0.891648	NOT_DGE	DownReg		ENDOTHELIAL_STALK_Flt1	ENDOTHELIAL_TIP_Dcn
Necab1	-0.137573	0.175174	0.577625	NOT_DGE	DownReg							NEURON_Gad1Gad2
Nedd4	-0.00931632	0.604187	0.878412	NOT_DGE	DownReg			ENDOTHELIAL_TIP_Dcn		MURAL_Rgs5Acta2
Nedd4l	0.0267886	0.542742	0.848302	NOT_DGE	UpReg									NEURON_L5_Slc17a7	NEURON_L5a_Slc17a7
Nedd8	0.0141848	0.746419	0.935275	NOT_DGE	UpReg		ENDOTHELIAL_STALK_Flt1
Nefh	-0.343896	8.88178e-16	7.80709e-13	DGE	DownReg								NEURON_Interneurons	NEURON_L5_Slc17a7
Nefl	0.0307164	0.547278	0.850569	NOT_DGE	UpReg						NEURON_Claustrum_Slc17a6			NEURON_L5_Slc17a7	NEURON_L5a_Slc17a7		NEURON_Slc17a7
Nefm	0.0660397	0.288855	0.691732	NOT_DGE	UpReg									NEURON_L5_Slc17a7	NEURON_L5a_Slc17a7		NEURON_Slc17a7
Negr1	0.0698613	0.246656	0.654461	NOT_DGE	UpReg										NEURON_L5a_Slc17a7	NEURON_L5b_Slc17a6
Nek7	-0.0838726	0.124547	0.499079	NOT_DGE	DownReg								NEURON_Interneurons
Nell2	0.024382	0.359953	0.748801	NOT_DGE	UpReg						NEURON_Claustrum_Slc17a6				NEURON_L5a_Slc17a7
Nes	-0.131789	0.340521	0.735842	NOT_DGE	DownReg		ENDOTHELIAL_STALK_Flt1
Neto1	0.119194	0.0170843	0.187959	NOT_DGE	UpReg									NEURON_L5_Slc17a7			NEURON_Slc17a7
Neto2	-0.173949	0.00154975	0.0408607	DGE	DownReg						NEURON_Claustrum_Slc17a6		NEURON_Interneurons			NEURON_L5b_Slc17a6
Neu4	0.191061	0.0231971	0.223242	NOT_DGE	UpReg														POLYDENDROCYTE_Tnr
Neurod2	-0.0660301	0.483919	0.821205	NOT_DGE	DownReg									NEURON_L5_Slc17a7	NEURON_L5a_Slc17a7		NEURON_Slc17a7
Neurod6	-0.158442	0.242501	0.650297	NOT_DGE	DownReg						NEURON_Claustrum_Slc17a6				NEURON_L5a_Slc17a7	NEURON_L5b_Slc17a6	NEURON_Slc17a7
Nf2	0.0344325	0.0739253	0.397338	NOT_DGE	UpReg							NEURON_Gad1Gad2	NEURON_Interneurons	NEURON_L5_Slc17a7
Nfasc	0.0278053	0.587901	0.873441	NOT_DGE	UpReg						NEURON_Claustrum_Slc17a6							OLIGODENDROCYTES_Tnf	POLYDENDROCYTE_Tnr
Nfia	0.0495957	0.436058	0.798569	NOT_DGE	UpReg	ASTROCYTES_Gja1		ENDOTHELIAL_TIP_Dcn									NEURON_Slc17a7		POLYDENDROCYTE_Tnr
Nfib	0.162283	7.45337e-06	0.000694857	DGE	UpReg							NEURON_Gad1Gad2		NEURON_L5_Slc17a7			NEURON_Slc17a7
Nfic	-0.118247	0.142374	0.532948	NOT_DGE	DownReg			ENDOTHELIAL_TIP_Dcn
Nfix	-0.094081	0.0303404	0.260187	NOT_DGE	DownReg							NEURON_Gad1Gad2					NEURON_Slc17a7
Nfkbia	0.339742	0.00271611	0.0574302	NOT_DGE	UpReg	ASTROCYTES_Gja1	ENDOTHELIAL_STALK_Flt1
Ngef	0.0544917	0.39697	0.776492	NOT_DGE	UpReg						NEURON_Claustrum_Slc17a6				NEURON_L5a_Slc17a7		NEURON_Slc17a7
Nicn1	-0.0591669	0.0569297	0.353666	NOT_DGE	DownReg										NEURON_L5a_Slc17a7
Nipbl	-0.0351344	0.484982	0.821386	NOT_DGE	DownReg		ENDOTHELIAL_STALK_Flt1
Nkain4	-0.0310385	0.623576	0.88847	NOT_DGE	DownReg	ASTROCYTES_Gja1
Nktr	-0.00637356	0.917449	0.982854	NOT_DGE	DownReg								NEURON_Interneurons	NEURON_L5_Slc17a7
Nkx6-2	-0.127608	0.115966	0.484317	NOT_DGE	DownReg													OLIGODENDROCYTES_Tnf
Nlgn1	0.0580189	0.0686358	0.383719	NOT_DGE	UpReg									NEURON_L5_Slc17a7	NEURON_L5a_Slc17a7
Nlgn2	0.0560627	0.213476	0.623514	NOT_DGE	UpReg										NEURON_L5a_Slc17a7
Nlk	-0.00760559	0.853071	0.968382	NOT_DGE	DownReg						NEURON_Claustrum_Slc17a6			NEURON_L5_Slc17a7	NEURON_L5a_Slc17a7
Nmnat2	0.0127459	0.597011	0.876709	NOT_DGE	UpReg							NEURON_Gad1Gad2
Nmral1	-0.0918215	0.422589	0.791622	NOT_DGE	DownReg													OLIGODENDROCYTES_Tnf
Nmt1	-0.019904	0.588387	0.873695	NOT_DGE	DownReg										NEURON_L5a_Slc17a7
Nmt2	-0.0381196	0.402643	0.779693	NOT_DGE	DownReg						NEURON_Claustrum_Slc17a6	NEURON_Gad1Gad2			NEURON_L5a_Slc17a7
Nnat	0.272536	0.475171	0.8171	NOT_DGE	UpReg														POLYDENDROCYTE_Tnr
Nol4	0.0500072	0.533145	0.843649	NOT_DGE	UpReg										NEURON_L5a_Slc17a7
Nol7	-0.088697	0.117823	0.487633	NOT_DGE	DownReg		ENDOTHELIAL_STALK_Flt1			MURAL_Rgs5Acta2								OLIGODENDROCYTES_Tnf
Nop58	-0.125688	0.00590889	0.0983962	NOT_DGE	DownReg								NEURON_Interneurons			NEURON_L5b_Slc17a6
Nos1ap	-0.0143498	0.882004	0.974949	NOT_DGE	DownReg									NEURON_L5_Slc17a7			NEURON_Slc17a7
Nostrin	-0.0903045	0.753737	0.938435	NOT_DGE	DownReg		ENDOTHELIAL_STALK_Flt1
Nov	0.275673	0.128347	0.505763	NOT_DGE	UpReg			ENDOTHELIAL_TIP_Dcn						NEURON_L5_Slc17a7
Npc1	-0.0521741	0.427444	0.794461	NOT_DGE	DownReg													OLIGODENDROCYTES_Tnf
Npc2	-0.0296642	0.723977	0.928057	NOT_DGE	DownReg	ASTROCYTES_Gja1			MICROGLIA_C1qb									OLIGODENDROCYTES_Tnf
Npdc1	0.0227805	0.241124	0.648908	NOT_DGE	UpReg												NEURON_Slc17a7
Nptn	-0.0536346	0.137732	0.524689	NOT_DGE	DownReg						NEURON_Claustrum_Slc17a6				NEURON_L5a_Slc17a7		NEURON_Slc17a7
Nptx1	-0.0432715	0.505031	0.832902	NOT_DGE	DownReg										NEURON_L5a_Slc17a7	NEURON_L5b_Slc17a6	NEURON_Slc17a7
Nptxr	0.154005	0.000277419	0.0120633	DGE	UpReg										NEURON_L5a_Slc17a7
Npy	-0.193315	0.00265331	0.0565885	NOT_DGE	DownReg							NEURON_Gad1Gad2
Nr2f1	0.0781172	0.00946054	0.131253	NOT_DGE	UpReg						NEURON_Claustrum_Slc17a6	NEURON_Gad1Gad2			NEURON_L5a_Slc17a7
Nr3c1	-0.0875654	0.0283889	0.250385	NOT_DGE	DownReg		ENDOTHELIAL_STALK_Flt1
Nr4a2	-0.257086	0.461064	0.811457	NOT_DGE	DownReg						NEURON_Claustrum_Slc17a6
Nrcam	-0.023048	0.271035	0.677776	NOT_DGE	DownReg									NEURON_L5_Slc17a7	NEURON_L5a_Slc17a7	NEURON_L5b_Slc17a6
Nrgn	0.0382005	0.530013	0.843175	NOT_DGE	UpReg						NEURON_Claustrum_Slc17a6				NEURON_L5a_Slc17a7		NEURON_Slc17a7
Nrip1	0.0141231	0.820806	0.958224	NOT_DGE	UpReg									NEURON_L5_Slc17a7
Nrip3	-0.0239492	0.485261	0.821586	NOT_DGE	DownReg							NEURON_Gad1Gad2	NEURON_Interneurons	NEURON_L5_Slc17a7		NEURON_L5b_Slc17a6	NEURON_Slc17a7
Nrn1	0.0781205	0.0807636	0.413182	NOT_DGE	UpReg										NEURON_L5a_Slc17a7	NEURON_L5b_Slc17a6
Nrp1	-0.0766166	0.546765	0.850416	NOT_DGE	DownReg		ENDOTHELIAL_STALK_Flt1										NEURON_Slc17a7
Nrsn1	-0.0300564	0.398221	0.776957	NOT_DGE	DownReg								NEURON_Interneurons		NEURON_L5a_Slc17a7	NEURON_L5b_Slc17a6
Nrsn2	0.0605407	0.517823	0.835501	NOT_DGE	UpReg											NEURON_L5b_Slc17a6
Nrxn1	0.0147919	0.669357	0.908416	NOT_DGE	UpReg										NEURON_L5a_Slc17a7
Nrxn2	0.117289	0.0124167	0.156397	NOT_DGE	UpReg							NEURON_Gad1Gad2		NEURON_L5_Slc17a7	NEURON_L5a_Slc17a7
Nrxn3	-0.0502441	0.296088	0.697678	NOT_DGE	DownReg							NEURON_Gad1Gad2	NEURON_Interneurons	NEURON_L5_Slc17a7	NEURON_L5a_Slc17a7		NEURON_Slc17a7
Nsf	-0.0273664	0.262792	0.670382	NOT_DGE	DownReg						NEURON_Claustrum_Slc17a6	NEURON_Gad1Gad2	NEURON_Interneurons		NEURON_L5a_Slc17a7	NEURON_L5b_Slc17a6
Nsg1	-0.0204466	0.426861	0.793618	NOT_DGE	DownReg								NEURON_Interneurons		NEURON_L5a_Slc17a7	NEURON_L5b_Slc17a6
Nsg2	0.0835346	0.0194235	0.202205	NOT_DGE	UpReg							NEURON_Gad1Gad2			NEURON_L5a_Slc17a7
Nsmf	0.0554707	0.230841	0.642213	NOT_DGE	UpReg									NEURON_L5_Slc17a7			NEURON_Slc17a7
Nt5dc3	0.0788383	0.0384199	0.294484	NOT_DGE	UpReg						NEURON_Claustrum_Slc17a6
Ntm	-0.0672421	0.183379	0.589977	NOT_DGE	DownReg								NEURON_Interneurons	NEURON_L5_Slc17a7	NEURON_L5a_Slc17a7
Ntn4	-0.0689034	0.470114	0.814662	NOT_DGE	DownReg					MURAL_Rgs5Acta2
Ntrk2	0.027639	0.514663	0.834207	NOT_DGE	UpReg	ASTROCYTES_Gja1						NEURON_Gad1Gad2	NEURON_Interneurons
Ntrk3	0.0303791	0.717442	0.925695	NOT_DGE	UpReg									NEURON_L5_Slc17a7
Ntsr2	-0.0566809	0.399974	0.777703	NOT_DGE	DownReg	ASTROCYTES_Gja1
Nuak1	-0.161959	0.273453	0.678853	NOT_DGE	DownReg										NEURON_L5a_Slc17a7
Nucks1	-0.0200365	0.698998	0.917141	NOT_DGE	DownReg							NEURON_Gad1Gad2
Nudcd3	0.00596607	0.823931	0.959106	NOT_DGE	UpReg										NEURON_L5a_Slc17a7	NEURON_L5b_Slc17a6
Nudt4	-0.109886	0.00851277	0.12339	NOT_DGE	DownReg			ENDOTHELIAL_TIP_Dcn		MURAL_Rgs5Acta2								OLIGODENDROCYTES_Tnf
Nupr1	0.0969742	0.459919	0.810634	NOT_DGE	UpReg			ENDOTHELIAL_TIP_Dcn
Nwd2	0.241416	0.0674629	0.380302	NOT_DGE	UpReg						NEURON_Claustrum_Slc17a6				NEURON_L5a_Slc17a7
Nxph1	-0.058866	0.348578	0.740609	NOT_DGE	DownReg								NEURON_Interneurons			NEURON_L5b_Slc17a6
Nxph3	0.123782	0.0385937	0.294807	NOT_DGE	UpReg											NEURON_L5b_Slc17a6	NEURON_Slc17a7
Oaz1	-0.0204022	0.601539	0.877806	NOT_DGE	DownReg		ENDOTHELIAL_STALK_Flt1			MURAL_Rgs5Acta2								OLIGODENDROCYTES_Tnf
Oaz2	0.025457	0.366043	0.753013	NOT_DGE	UpReg					MURAL_Rgs5Acta2
Ociad1	-0.0750239	0.00452132	0.0823067	NOT_DGE	DownReg													OLIGODENDROCYTES_Tnf
Ociad2	0.0865065	0.165444	0.566812	NOT_DGE	UpReg									NEURON_L5_Slc17a7	NEURON_L5a_Slc17a7
Ogdh	-0.00196767	0.911627	0.982746	NOT_DGE	DownReg								NEURON_Interneurons	NEURON_L5_Slc17a7
Ogfrl1	-0.0411817	0.352412	0.744511	NOT_DGE	DownReg						NEURON_Claustrum_Slc17a6	NEURON_Gad1Gad2				NEURON_L5b_Slc17a6	NEURON_Slc17a7
Ogn	-0.237283	0.323139	0.722965	NOT_DGE	DownReg			ENDOTHELIAL_TIP_Dcn
Ola1	-0.0574506	0.128953	0.506833	NOT_DGE	DownReg											NEURON_L5b_Slc17a6	NEURON_Slc17a7
Olfm1	-0.039602	0.104778	0.460662	NOT_DGE	DownReg										NEURON_L5a_Slc17a7		NEURON_Slc17a7
Olfm3	-0.269336	0.000932305	0.0288502	DGE	DownReg						NEURON_Claustrum_Slc17a6					NEURON_L5b_Slc17a6
Olfml3	-0.169918	0.0980074	0.447997	NOT_DGE	DownReg				MICROGLIA_C1qb
Olig1	0.0843999	0.410046	0.784764	NOT_DGE	UpReg													OLIGODENDROCYTES_Tnf	POLYDENDROCYTE_Tnr
Olig2	0.0582344	0.682492	0.912709	NOT_DGE	UpReg														POLYDENDROCYTE_Tnr
Omg	-0.118479	0.000279775	0.0121229	DGE	DownReg													OLIGODENDROCYTES_Tnf
Opalin	-0.277555	0.0686616	0.383719	NOT_DGE	DownReg													OLIGODENDROCYTES_Tnf
Opcml	0.00337958	0.874383	0.973202	NOT_DGE	UpReg									NEURON_L5_Slc17a7	NEURON_L5a_Slc17a7
Oprk1	-0.189818	0.304242	0.705092	NOT_DGE	DownReg						NEURON_Claustrum_Slc17a6
Os9	0.0929818	0.000706275	0.023618	DGE	UpReg														POLYDENDROCYTE_Tnr
Osbpl1a	0.070317	0.258485	0.666229	NOT_DGE	UpReg										NEURON_L5a_Slc17a7	NEURON_L5b_Slc17a6
Osbpl6	-0.0404921	0.223459	0.633615	NOT_DGE	DownReg						NEURON_Claustrum_Slc17a6			NEURON_L5_Slc17a7
Osbpl8	0.140308	0.0180205	0.194016	NOT_DGE	UpReg							NEURON_Gad1Gad2		NEURON_L5_Slc17a7
Ostf1	0.139729	0.0140459	0.168141	NOT_DGE	UpReg		ENDOTHELIAL_STALK_Flt1
Otub1	0.120014	1.48965e-05	0.00123475	DGE	UpReg												NEURON_Slc17a7
Otud7b	-0.100787	0.322915	0.722965	NOT_DGE	DownReg													OLIGODENDROCYTES_Tnf
Oxr1	-0.0857696	0.000554972	0.0195605	DGE	DownReg								NEURON_Interneurons		NEURON_L5a_Slc17a7	NEURON_L5b_Slc17a6
P2ry12	-0.0355064	0.555438	0.855472	NOT_DGE	DownReg				MICROGLIA_C1qb
P2ry13	-0.0639286	0.511878	0.833939	NOT_DGE	DownReg				MICROGLIA_C1qb
Pabpc1	0.0574916	0.00174257	0.0439317	DGE	UpReg		ENDOTHELIAL_STALK_Flt1	ENDOTHELIAL_TIP_Dcn	MICROGLIA_C1qb	MURAL_Rgs5Acta2									POLYDENDROCYTE_Tnr
Pacsin1	0.00614215	0.836882	0.963393	NOT_DGE	UpReg						NEURON_Claustrum_Slc17a6		NEURON_Interneurons		NEURON_L5a_Slc17a7
Paip2	-0.0462853	0.306276	0.707004	NOT_DGE	DownReg		ENDOTHELIAL_STALK_Flt1			MURAL_Rgs5Acta2								OLIGODENDROCYTES_Tnf
Pak1	-0.0847014	0.022519	0.219762	NOT_DGE	DownReg										NEURON_L5a_Slc17a7	NEURON_L5b_Slc17a6	NEURON_Slc17a7	OLIGODENDROCYTES_Tnf
Pak4	0.143178	0.125127	0.500262	NOT_DGE	UpReg														POLYDENDROCYTE_Tnr
Pak7	0.00870275	0.929671	0.983117	NOT_DGE	UpReg										NEURON_L5a_Slc17a7		NEURON_Slc17a7
Palld	0.00682483	0.967609	0.993028	NOT_DGE	UpReg					MURAL_Rgs5Acta2
Palmd	0.341197	0.000918028	0.0286732	DGE	UpReg		ENDOTHELIAL_STALK_Flt1
Pam	0.0621441	0.297292	0.698672	NOT_DGE	UpReg							NEURON_Gad1Gad2	NEURON_Interneurons		NEURON_L5a_Slc17a7
Pamr1	-0.20353	0.00341196	0.0670729	NOT_DGE	DownReg											NEURON_L5b_Slc17a6
Pank3	0.0473639	0.166012	0.567013	NOT_DGE	UpReg						NEURON_Claustrum_Slc17a6
Paqr9	-0.00402186	0.900054	0.980096	NOT_DGE	DownReg						NEURON_Claustrum_Slc17a6				NEURON_L5a_Slc17a7		NEURON_Slc17a7
Park7	-0.036727	0.320157	0.721287	NOT_DGE	DownReg		ENDOTHELIAL_STALK_Flt1
Parm1	0.0471454	0.512231	0.833939	NOT_DGE	UpReg							NEURON_Gad1Gad2		NEURON_L5_Slc17a7
Pbx1	0.079995	0.155165	0.552346	NOT_DGE	UpReg											NEURON_L5b_Slc17a6	NEURON_Slc17a7
Pbxip1	0.044776	0.581452	0.870498	NOT_DGE	UpReg	ASTROCYTES_Gja1
Pcbp1	0.0112058	0.670504	0.908625	NOT_DGE	UpReg													OLIGODENDROCYTES_Tnf	POLYDENDROCYTE_Tnr
Pcbp2	0.0468454	0.441675	0.802103	NOT_DGE	UpReg		ENDOTHELIAL_STALK_Flt1			MURAL_Rgs5Acta2								OLIGODENDROCYTES_Tnf	POLYDENDROCYTE_Tnr
Pcbp4	-0.0133377	0.792264	0.94656	NOT_DGE	DownReg													OLIGODENDROCYTES_Tnf
Pcdh10	0.0357613	0.674243	0.910183	NOT_DGE	UpReg						NEURON_Claustrum_Slc17a6					NEURON_L5b_Slc17a6
Pcdh17	0.167125	0.088583	0.428284	NOT_DGE	UpReg							NEURON_Gad1Gad2	NEURON_Interneurons	NEURON_L5_Slc17a7		NEURON_L5b_Slc17a6	NEURON_Slc17a7		POLYDENDROCYTE_Tnr
Pcdh7	-0.114635	0.0644524	0.371761	NOT_DGE	DownReg										NEURON_L5a_Slc17a7		NEURON_Slc17a7
Pcdh9	-0.101142	0.0568887	0.353666	NOT_DGE	DownReg						NEURON_Claustrum_Slc17a6						NEURON_Slc17a7	OLIGODENDROCYTES_Tnf
Pclo	-0.0294568	0.581949	0.870538	NOT_DGE	DownReg						NEURON_Claustrum_Slc17a6	NEURON_Gad1Gad2	NEURON_Interneurons		NEURON_L5a_Slc17a7		NEURON_Slc17a7
Pcm1	-0.0591155	0.135948	0.520527	NOT_DGE	DownReg											NEURON_L5b_Slc17a6
Pcmtd1	-0.126749	0.0504659	0.335693	NOT_DGE	DownReg		ENDOTHELIAL_STALK_Flt1
Pcolce	0.00314146	0.988243	0.997471	NOT_DGE	UpReg			ENDOTHELIAL_TIP_Dcn
Pcp4	-0.17453	0.0076333	0.115081	NOT_DGE	DownReg											NEURON_L5b_Slc17a6	NEURON_Slc17a7
Pcp4l1	-0.122878	0.469325	0.813911	NOT_DGE	DownReg		ENDOTHELIAL_STALK_Flt1			MURAL_Rgs5Acta2		NEURON_Gad1Gad2	NEURON_Interneurons
Pcsk2	-0.0741499	0.224986	0.635454	NOT_DGE	DownReg						NEURON_Claustrum_Slc17a6				NEURON_L5a_Slc17a7	NEURON_L5b_Slc17a6
Pdap1	-0.0430468	0.287658	0.690675	NOT_DGE	DownReg										NEURON_L5a_Slc17a7
Pdcd4	0.0679855	0.215999	0.624989	NOT_DGE	UpReg														POLYDENDROCYTE_Tnr
Pde1a	-0.0871851	0.0629308	0.36856	NOT_DGE	DownReg						NEURON_Claustrum_Slc17a6			NEURON_L5_Slc17a7	NEURON_L5a_Slc17a7		NEURON_Slc17a7
Pde2a	0.195481	0.0163275	0.184022	NOT_DGE	UpReg						NEURON_Claustrum_Slc17a6				NEURON_L5a_Slc17a7
Pde4a	-0.0364865	0.540047	0.846526	NOT_DGE	DownReg								NEURON_Interneurons	NEURON_L5_Slc17a7			NEURON_Slc17a7
Pde4b	0.0894953	0.0431314	0.309491	NOT_DGE	UpReg													OLIGODENDROCYTES_Tnf
Pde4dip	0.0236961	0.512552	0.833939	NOT_DGE	UpReg										NEURON_L5a_Slc17a7
Pde5a	0.0469508	0.470013	0.814662	NOT_DGE	UpReg					MURAL_Rgs5Acta2
Pdgfa	0.027314	0.677266	0.911067	NOT_DGE	UpReg					MURAL_Rgs5Acta2
Pdgfra	0.160423	0.00337251	0.0664034	NOT_DGE	UpReg														POLYDENDROCYTE_Tnr
Pdgfrb	0.0543421	0.610651	0.881209	NOT_DGE	UpReg					MURAL_Rgs5Acta2
Pdia3	0.0150902	0.782504	0.944283	NOT_DGE	UpReg	ASTROCYTES_Gja1	ENDOTHELIAL_STALK_Flt1	ENDOTHELIAL_TIP_Dcn	MICROGLIA_C1qb									OLIGODENDROCYTES_Tnf	POLYDENDROCYTE_Tnr
Pdk1	-0.0396854	0.307095	0.707676	NOT_DGE	DownReg											NEURON_L5b_Slc17a6
Pdlim2	-0.0626449	0.484832	0.821386	NOT_DGE	DownReg													OLIGODENDROCYTES_Tnf
Pdp1	-0.0835844	0.188719	0.595025	NOT_DGE	DownReg						NEURON_Claustrum_Slc17a6				NEURON_L5a_Slc17a7
Pdpk1	-0.0317849	0.28862	0.691541	NOT_DGE	DownReg										NEURON_L5a_Slc17a7
Pdrg1	-0.106087	0.230166	0.642035	NOT_DGE	DownReg						NEURON_Claustrum_Slc17a6
Pds5b	0.0161344	0.674826	0.910482	NOT_DGE	UpReg											NEURON_L5b_Slc17a6
Pdxk	0.108245	0.00198611	0.047067	DGE	UpReg							NEURON_Gad1Gad2
Pdzrn4	0.0690941	0.178657	0.583636	NOT_DGE	UpReg												NEURON_Slc17a7
Pea15a	-7.5096e-06	0.999911	0.999986	NOT_DGE	DownReg													OLIGODENDROCYTES_Tnf
Pecam1	-0.0273431	0.593349	0.87507	NOT_DGE	DownReg		ENDOTHELIAL_STALK_Flt1
Peg3	-0.0907938	0.00877352	0.125982	NOT_DGE	DownReg							NEURON_Gad1Gad2	NEURON_Interneurons	NEURON_L5_Slc17a7		NEURON_L5b_Slc17a6	NEURON_Slc17a7
Pex5l	-0.0735637	0.04844	0.329886	NOT_DGE	DownReg									NEURON_L5_Slc17a7				OLIGODENDROCYTES_Tnf
Pfdn1	-0.0661267	0.129581	0.508214	NOT_DGE	DownReg											NEURON_L5b_Slc17a6
Pfdn5	-0.0341733	0.60578	0.878622	NOT_DGE	DownReg		ENDOTHELIAL_STALK_Flt1	ENDOTHELIAL_TIP_Dcn	MICROGLIA_C1qb	MURAL_Rgs5Acta2								OLIGODENDROCYTES_Tnf
Pfkl	0.070402	0.210965	0.620355	NOT_DGE	UpReg						NEURON_Claustrum_Slc17a6
Pfkp	-0.0974023	0.0165137	0.185456	NOT_DGE	DownReg						NEURON_Claustrum_Slc17a6				NEURON_L5a_Slc17a7		NEURON_Slc17a7
Pfn1	0.0340392	0.457542	0.809575	NOT_DGE	UpReg		ENDOTHELIAL_STALK_Flt1	ENDOTHELIAL_TIP_Dcn	MICROGLIA_C1qb	MURAL_Rgs5Acta2								OLIGODENDROCYTES_Tnf	POLYDENDROCYTE_Tnr
Pfn2	-0.0227563	0.514719	0.834207	NOT_DGE	DownReg												NEURON_Slc17a7		POLYDENDROCYTE_Tnr
Pgbd5	-0.0550092	0.088478	0.42816	NOT_DGE	DownReg										NEURON_L5a_Slc17a7
Pglyrp1	0.395926	0.0116986	0.150904	NOT_DGE	UpReg		ENDOTHELIAL_STALK_Flt1
Pgm2l1	0.164759	0.00122435	0.034478	DGE	UpReg						NEURON_Claustrum_Slc17a6			NEURON_L5_Slc17a7	NEURON_L5a_Slc17a7		NEURON_Slc17a7
Pgp	0.0104945	0.892004	0.977646	NOT_DGE	UpReg													OLIGODENDROCYTES_Tnf
Phactr1	0.0637868	0.000383002	0.015155	DGE	UpReg						NEURON_Claustrum_Slc17a6				NEURON_L5a_Slc17a7		NEURON_Slc17a7
Phactr3	0.0717176	0.145263	0.538972	NOT_DGE	UpReg														POLYDENDROCYTE_Tnr
Phlda1	0.258583	0.00325812	0.064773	NOT_DGE	UpReg			ENDOTHELIAL_TIP_Dcn					NEURON_Interneurons						POLYDENDROCYTE_Tnr
Phldb2	-0.126411	0.21958	0.629284	NOT_DGE	DownReg			ENDOTHELIAL_TIP_Dcn		MURAL_Rgs5Acta2
Phyhip	0.0854268	0.000178324	0.00857209	DGE	UpReg										NEURON_L5a_Slc17a7
Phyhipl	-0.0279527	0.10146	0.455539	NOT_DGE	DownReg	ASTROCYTES_Gja1												OLIGODENDROCYTES_Tnf	POLYDENDROCYTE_Tnr
Pi4ka	-0.00565925	0.867253	0.971421	NOT_DGE	DownReg										NEURON_L5a_Slc17a7		NEURON_Slc17a7
Pianp	0.0414153	0.506183	0.832902	NOT_DGE	UpReg									NEURON_L5_Slc17a7	NEURON_L5a_Slc17a7	NEURON_L5b_Slc17a6	NEURON_Slc17a7
Pigyl	-0.0137139	0.671383	0.908915	NOT_DGE	DownReg													OLIGODENDROCYTES_Tnf
Pik3ca	-0.048223	0.295116	0.697138	NOT_DGE	DownReg							NEURON_Gad1Gad2	NEURON_Interneurons
Pik3r1	-0.00991056	0.845238	0.965801	NOT_DGE	DownReg												NEURON_Slc17a7
Pip4k2a	-0.0731019	0.00914332	0.128298	NOT_DGE	DownReg													OLIGODENDROCYTES_Tnf
Pip4k2c	-0.0857269	0.10554	0.462525	NOT_DGE	DownReg						NEURON_Claustrum_Slc17a6
Pip5k1a	0.0144182	0.819534	0.958031	NOT_DGE	UpReg										NEURON_L5a_Slc17a7
Pip5k1c	-0.0457998	0.212122	0.621852	NOT_DGE	DownReg										NEURON_L5a_Slc17a7
Pitpnc1	-0.246067	3.5387e-05	0.00243281	DGE	DownReg	ASTROCYTES_Gja1				MURAL_Rgs5Acta2			NEURON_Interneurons				NEURON_Slc17a7
Pitpnm2	0.123637	0.000317843	0.0133951	DGE	UpReg										NEURON_L5a_Slc17a7
Pja2	-0.0274792	0.398784	0.777118	NOT_DGE	DownReg										NEURON_L5a_Slc17a7
Pkia	-0.00424708	0.885743	0.975911	NOT_DGE	DownReg						NEURON_Claustrum_Slc17a6				NEURON_L5a_Slc17a7	NEURON_L5b_Slc17a6
Pkp4	-0.0610668	0.44043	0.801369	NOT_DGE	DownReg								NEURON_Interneurons
Pla2g16	-0.0720459	0.625197	0.889183	NOT_DGE	DownReg													OLIGODENDROCYTES_Tnf
Pla2g7	-0.187963	0.0447792	0.316542	NOT_DGE	DownReg	ASTROCYTES_Gja1
Plat	0.125891	0.135927	0.520527	NOT_DGE	UpReg			ENDOTHELIAL_TIP_Dcn
Plcb1	-0.0861714	0.0616804	0.366863	NOT_DGE	DownReg						NEURON_Claustrum_Slc17a6				NEURON_L5a_Slc17a7	NEURON_L5b_Slc17a6
Plcb4	0.173771	0.0174367	0.190059	NOT_DGE	UpReg						NEURON_Claustrum_Slc17a6			NEURON_L5_Slc17a7		NEURON_L5b_Slc17a6	NEURON_Slc17a7
Plcl2	-0.0560964	0.188404	0.594553	NOT_DGE	DownReg											NEURON_L5b_Slc17a6	NEURON_Slc17a7
Plcxd2	-0.185418	0.0130138	0.160629	NOT_DGE	DownReg											NEURON_L5b_Slc17a6
Pld3	0.0959745	0.0151223	0.177065	NOT_DGE	UpReg										NEURON_L5a_Slc17a7
Pld4	-0.111047	0.287933	0.690971	NOT_DGE	DownReg				MICROGLIA_C1qb
Plec	0.0389028	0.19565	0.604073	NOT_DGE	UpReg										NEURON_L5a_Slc17a7
Plekhb1	-0.167065	0.220155	0.629466	NOT_DGE	DownReg													OLIGODENDROCYTES_Tnf
Plk2	0.0561714	0.35594	0.746805	NOT_DGE	UpReg										NEURON_L5a_Slc17a7	NEURON_L5b_Slc17a6
Pllp	-0.121022	0.214811	0.62428	NOT_DGE	DownReg		ENDOTHELIAL_STALK_Flt1											OLIGODENDROCYTES_Tnf	POLYDENDROCYTE_Tnr
Pls1	-0.241333	2.01521e-05	0.00156957	DGE	DownReg													OLIGODENDROCYTES_Tnf
Pltp	-0.137806	0.082852	0.417517	NOT_DGE	DownReg		ENDOTHELIAL_STALK_Flt1	ENDOTHELIAL_TIP_Dcn
Plxdc2	0.00487304	0.941181	0.98579	NOT_DGE	UpReg				MICROGLIA_C1qb
Plxna2	0.126883	0.0118333	0.151688	NOT_DGE	UpReg						NEURON_Claustrum_Slc17a6				NEURON_L5a_Slc17a7		NEURON_Slc17a7
Plxna4	0.0523433	0.276611	0.682297	NOT_DGE	UpReg						NEURON_Claustrum_Slc17a6		NEURON_Interneurons		NEURON_L5a_Slc17a7	NEURON_L5b_Slc17a6
Pmepa1	0.0374326	0.624462	0.888911	NOT_DGE	UpReg				MICROGLIA_C1qb						NEURON_L5a_Slc17a7
Pmm1	0.00965357	0.710765	0.921846	NOT_DGE	UpReg	ASTROCYTES_Gja1
Pnisr	-0.0113859	0.879785	0.974669	NOT_DGE	DownReg							NEURON_Gad1Gad2	NEURON_Interneurons
Pnma2	-0.00963794	0.852819	0.968308	NOT_DGE	DownReg										NEURON_L5a_Slc17a7
Pnmal2	0.0464098	0.499281	0.830963	NOT_DGE	UpReg							NEURON_Gad1Gad2	NEURON_Interneurons		NEURON_L5a_Slc17a7	NEURON_L5b_Slc17a6
Pnoc	0.148756	0.278773	0.684012	NOT_DGE	UpReg							NEURON_Gad1Gad2
Podxl	-0.197139	0.0409562	0.30144	NOT_DGE	DownReg		ENDOTHELIAL_STALK_Flt1
Polr2m	-0.0630862	0.0812331	0.414107	NOT_DGE	DownReg											NEURON_L5b_Slc17a6
Pomp	0.0310278	0.582688	0.870968	NOT_DGE	UpReg		ENDOTHELIAL_STALK_Flt1
Pou3f1	0.074974	0.413956	0.786366	NOT_DGE	UpReg									NEURON_L5_Slc17a7
Pou3f2	0.0176532	0.843517	0.965801	NOT_DGE	UpReg	ASTROCYTES_Gja1
Pou3f3	0.0461017	0.374481	0.759024	NOT_DGE	UpReg	ASTROCYTES_Gja1
Ppargc1a	0.0163519	0.752997	0.938322	NOT_DGE	UpReg								NEURON_Interneurons	NEURON_L5_Slc17a7
Ppfia2	-0.0540606	0.0799925	0.412227	NOT_DGE	DownReg									NEURON_L5_Slc17a7	NEURON_L5a_Slc17a7
Ppfibp1	-0.0471212	0.361903	0.750013	NOT_DGE	DownReg		ENDOTHELIAL_STALK_Flt1
Ppib	-0.0286796	0.580438	0.869915	NOT_DGE	DownReg	ASTROCYTES_Gja1	ENDOTHELIAL_STALK_Flt1	ENDOTHELIAL_TIP_Dcn											POLYDENDROCYTE_Tnr
Ppig	-0.0890264	0.0261826	0.239789	NOT_DGE	DownReg										NEURON_L5a_Slc17a7
Ppm1e	0.0647774	0.0785392	0.40823	NOT_DGE	UpReg									NEURON_L5_Slc17a7
Ppm1k	-0.00332951	0.954601	0.989749	NOT_DGE	DownReg										NEURON_L5a_Slc17a7		NEURON_Slc17a7
Ppm1l	-0.0108346	0.771393	0.942771	NOT_DGE	DownReg						NEURON_Claustrum_Slc17a6			NEURON_L5_Slc17a7	NEURON_L5a_Slc17a7	NEURON_L5b_Slc17a6
Ppme1	0.0280086	0.500306	0.831163	NOT_DGE	UpReg										NEURON_L5a_Slc17a7
Ppp1cb	-0.0603445	0.0410075	0.301637	NOT_DGE	DownReg					MURAL_Rgs5Acta2
Ppp1r12a	-0.00888749	0.788771	0.946441	NOT_DGE	DownReg					MURAL_Rgs5Acta2					NEURON_L5a_Slc17a7
Ppp1r14a	-0.084521	0.381273	0.765082	NOT_DGE	DownReg					MURAL_Rgs5Acta2								OLIGODENDROCYTES_Tnf
Ppp1r16b	-0.0823324	0.242198	0.649767	NOT_DGE	DownReg													OLIGODENDROCYTES_Tnf
Ppp1r1a	-0.075288	0.0181957	0.19543	NOT_DGE	DownReg						NEURON_Claustrum_Slc17a6				NEURON_L5a_Slc17a7
Ppp1r1b	0.166005	0.463286	0.811589	NOT_DGE	UpReg												NEURON_Slc17a7
Ppp1r9a	0.0312605	0.35381	0.745521	NOT_DGE	UpReg						NEURON_Claustrum_Slc17a6				NEURON_L5a_Slc17a7		NEURON_Slc17a7
Ppp2ca	-0.0166458	0.499348	0.830963	NOT_DGE	DownReg													OLIGODENDROCYTES_Tnf
Ppp2r1a	0.055601	0.0559137	0.352316	NOT_DGE	UpReg							NEURON_Gad1Gad2				NEURON_L5b_Slc17a6
Ppp2r2a	-0.0275864	0.272602	0.678252	NOT_DGE	DownReg													OLIGODENDROCYTES_Tnf	POLYDENDROCYTE_Tnr
Ppp2r2c	-0.0129155	0.410223	0.784809	NOT_DGE	DownReg						NEURON_Claustrum_Slc17a6				NEURON_L5a_Slc17a7		NEURON_Slc17a7
Ppp2r3a	-0.0469819	0.600105	0.877661	NOT_DGE	DownReg													OLIGODENDROCYTES_Tnf
Ppp2r5c	-0.00946376	0.625363	0.889183	NOT_DGE	DownReg						NEURON_Claustrum_Slc17a6					NEURON_L5b_Slc17a6
Ppp2r5e	0.0100535	0.772769	0.943341	NOT_DGE	UpReg								NEURON_Interneurons
Ppp3ca	-0.0050628	0.940649	0.98579	NOT_DGE	DownReg										NEURON_L5a_Slc17a7		NEURON_Slc17a7
Ppp3cb	-0.0117601	0.762027	0.940932	NOT_DGE	DownReg						NEURON_Claustrum_Slc17a6				NEURON_L5a_Slc17a7	NEURON_L5b_Slc17a6	NEURON_Slc17a7
Ppp3r1	-0.0821071	0.0303681	0.260243	NOT_DGE	DownReg						NEURON_Claustrum_Slc17a6				NEURON_L5a_Slc17a7		NEURON_Slc17a7
Prdx1	-0.0663155	0.0744875	0.398185	NOT_DGE	DownReg	ASTROCYTES_Gja1	ENDOTHELIAL_STALK_Flt1	ENDOTHELIAL_TIP_Dcn		MURAL_Rgs5Acta2								OLIGODENDROCYTES_Tnf	POLYDENDROCYTE_Tnr
Prdx2	-0.0320926	0.157575	0.557419	NOT_DGE	DownReg	ASTROCYTES_Gja1													POLYDENDROCYTE_Tnr
Prdx5	-0.0205807	0.66018	0.904293	NOT_DGE	DownReg											NEURON_L5b_Slc17a6
Prdx6	0.207958	0.00225305	0.0512495	NOT_DGE	UpReg	ASTROCYTES_Gja1
Prickle2	0.0670428	4.0987e-07	6.33073e-05	DGE	UpReg										NEURON_L5a_Slc17a7
Prkaca	0.0339222	0.132862	0.513999	NOT_DGE	UpReg								NEURON_Interneurons			NEURON_L5b_Slc17a6
Prkacb	-0.0289081	0.23053	0.642213	NOT_DGE	DownReg								NEURON_Interneurons		NEURON_L5a_Slc17a7	NEURON_L5b_Slc17a6
Prkar1a	-0.0107778	0.604342	0.878412	NOT_DGE	DownReg					MURAL_Rgs5Acta2						NEURON_L5b_Slc17a6
Prkar1b	-0.0287346	0.449603	0.806134	NOT_DGE	DownReg						NEURON_Claustrum_Slc17a6				NEURON_L5a_Slc17a7
Prkar2a	0.0456308	0.32931	0.728214	NOT_DGE	UpReg									NEURON_L5_Slc17a7
Prkca	-0.00913058	0.785988	0.945675	NOT_DGE	DownReg										NEURON_L5a_Slc17a7	NEURON_L5b_Slc17a6
Prkcb	-0.053558	0.161586	0.562988	NOT_DGE	DownReg									NEURON_L5_Slc17a7	NEURON_L5a_Slc17a7		NEURON_Slc17a7
Prkcdbp	-0.112635	0.181229	0.586123	NOT_DGE	DownReg					MURAL_Rgs5Acta2
Prkce	0.0418339	0.277114	0.682633	NOT_DGE	UpReg						NEURON_Claustrum_Slc17a6			NEURON_L5_Slc17a7	NEURON_L5a_Slc17a7		NEURON_Slc17a7
Prkcg	0.231634	0.00936985	0.130436	NOT_DGE	UpReg									NEURON_L5_Slc17a7			NEURON_Slc17a7
Prkcz	-0.0275123	0.162221	0.563621	NOT_DGE	DownReg										NEURON_L5a_Slc17a7
Prnp	-0.00936084	0.690539	0.916104	NOT_DGE	DownReg	ASTROCYTES_Gja1
Prom1	0.106821	0.333146	0.731406	NOT_DGE	UpReg		ENDOTHELIAL_STALK_Flt1
Prox1	-0.0823056	0.459421	0.810264	NOT_DGE	DownReg							NEURON_Gad1Gad2
Prpf40a	-0.0345805	0.501478	0.83133	NOT_DGE	DownReg														POLYDENDROCYTE_Tnr
Prr5l	-0.137665	0.132689	0.513644	NOT_DGE	DownReg													OLIGODENDROCYTES_Tnf
Prrc2b	0.0180865	0.625516	0.889183	NOT_DGE	UpReg										NEURON_L5a_Slc17a7
Prrc2c	0.0882232	0.0640478	0.371093	NOT_DGE	UpReg							NEURON_Gad1Gad2	NEURON_Interneurons	NEURON_L5_Slc17a7
Prrt2	0.162677	0.285509	0.688645	NOT_DGE	UpReg						NEURON_Claustrum_Slc17a6				NEURON_L5a_Slc17a7		NEURON_Slc17a7
Prss23	-0.00113482	0.993829	0.998698	NOT_DGE	DownReg					MURAL_Rgs5Acta2
Psap	0.0388439	0.0871351	0.425622	NOT_DGE	UpReg	ASTROCYTES_Gja1			MICROGLIA_C1qb
Psat1	-0.0307103	0.590473	0.873995	NOT_DGE	DownReg													OLIGODENDROCYTES_Tnf
Psd	0.0496357	0.171301	0.572245	NOT_DGE	UpReg						NEURON_Claustrum_Slc17a6				NEURON_L5a_Slc17a7		NEURON_Slc17a7
Psd3	0.0589511	0.0189034	0.200713	NOT_DGE	UpReg						NEURON_Claustrum_Slc17a6			NEURON_L5_Slc17a7	NEURON_L5a_Slc17a7		NEURON_Slc17a7
Psip1	-0.050699	0.218743	0.62835	NOT_DGE	DownReg						NEURON_Claustrum_Slc17a6	NEURON_Gad1Gad2	NEURON_Interneurons		NEURON_L5a_Slc17a7	NEURON_L5b_Slc17a6	NEURON_Slc17a7
Psma2	-0.00439475	0.861102	0.970569	NOT_DGE	DownReg		ENDOTHELIAL_STALK_Flt1											OLIGODENDROCYTES_Tnf	POLYDENDROCYTE_Tnr
Psma6	-0.071638	0.0514806	0.338058	NOT_DGE	DownReg		ENDOTHELIAL_STALK_Flt1
Psma7	-0.0372222	0.386352	0.768276	NOT_DGE	DownReg		ENDOTHELIAL_STALK_Flt1			MURAL_Rgs5Acta2								OLIGODENDROCYTES_Tnf	POLYDENDROCYTE_Tnr
Psmb1	0.028253	0.323091	0.722965	NOT_DGE	UpReg		ENDOTHELIAL_STALK_Flt1			MURAL_Rgs5Acta2								OLIGODENDROCYTES_Tnf	POLYDENDROCYTE_Tnr
Psmb3	0.0146719	0.787529	0.946441	NOT_DGE	UpReg		ENDOTHELIAL_STALK_Flt1											OLIGODENDROCYTES_Tnf
Psmb4	-0.0239526	0.582018	0.870538	NOT_DGE	DownReg													OLIGODENDROCYTES_Tnf
Psmb6	-0.021583	0.608626	0.880332	NOT_DGE	DownReg		ENDOTHELIAL_STALK_Flt1			MURAL_Rgs5Acta2								OLIGODENDROCYTES_Tnf	POLYDENDROCYTE_Tnr
Psmc3	-0.0229846	0.244671	0.652619	NOT_DGE	DownReg		ENDOTHELIAL_STALK_Flt1											OLIGODENDROCYTES_Tnf
Psmd4	-0.0135637	0.637353	0.895143	NOT_DGE	DownReg													OLIGODENDROCYTES_Tnf
Psme1	0.0135888	0.826704	0.960481	NOT_DGE	UpReg		ENDOTHELIAL_STALK_Flt1
Ptgds	0.0822842	0.654156	0.901461	NOT_DGE	UpReg			ENDOTHELIAL_TIP_Dcn										OLIGODENDROCYTES_Tnf
Ptgs1	0.11833	0.294249	0.695816	NOT_DGE	UpReg				MICROGLIA_C1qb
Ptk2	0.0623506	0.21541	0.624489	NOT_DGE	UpReg												NEURON_Slc17a7
Ptk2b	0.106027	0.0189701	0.201073	NOT_DGE	UpReg									NEURON_L5_Slc17a7	NEURON_L5a_Slc17a7		NEURON_Slc17a7
Ptma	-0.0422362	0.49066	0.824985	NOT_DGE	DownReg		ENDOTHELIAL_STALK_Flt1			MURAL_Rgs5Acta2								OLIGODENDROCYTES_Tnf	POLYDENDROCYTE_Tnr
Ptms	0.0581127	0.0315786	0.264718	NOT_DGE	UpReg					MURAL_Rgs5Acta2	NEURON_Claustrum_Slc17a6
Ptn	0.200533	0.00261807	0.056478	NOT_DGE	UpReg	ASTROCYTES_Gja1	ENDOTHELIAL_STALK_Flt1	ENDOTHELIAL_TIP_Dcn		MURAL_Rgs5Acta2								OLIGODENDROCYTES_Tnf	POLYDENDROCYTE_Tnr
Ptp4a2	0.0027124	0.909381	0.981994	NOT_DGE	UpReg		ENDOTHELIAL_STALK_Flt1	ENDOTHELIAL_TIP_Dcn	MICROGLIA_C1qb
Ptpn5	-0.0142214	0.763844	0.941255	NOT_DGE	DownReg										NEURON_L5a_Slc17a7
Ptpra	0.00723181	0.673137	0.909653	NOT_DGE	UpReg													OLIGODENDROCYTES_Tnf
Ptprb	0.156604	0.000710485	0.0236642	DGE	UpReg		ENDOTHELIAL_STALK_Flt1
Ptprd	-0.011747	0.827659	0.960487	NOT_DGE	DownReg							NEURON_Gad1Gad2			NEURON_L5a_Slc17a7			OLIGODENDROCYTES_Tnf
Ptpre	-0.0139221	0.880892	0.974949	NOT_DGE	DownReg														POLYDENDROCYTE_Tnr
Ptprf	0.12954	0.0922928	0.436217	NOT_DGE	UpReg									NEURON_L5_Slc17a7	NEURON_L5a_Slc17a7
Ptprg	0.0898565	0.0621185	0.368045	NOT_DGE	UpReg		ENDOTHELIAL_STALK_Flt1
Ptprn	0.02565	0.679148	0.912192	NOT_DGE	UpReg							NEURON_Gad1Gad2		NEURON_L5_Slc17a7	NEURON_L5a_Slc17a7		NEURON_Slc17a7
Ptprn2	0.0144319	0.665296	0.907363	NOT_DGE	UpReg									NEURON_L5_Slc17a7
Ptprs	-0.0039808	0.892792	0.977771	NOT_DGE	DownReg						NEURON_Claustrum_Slc17a6		NEURON_Interneurons	NEURON_L5_Slc17a7	NEURON_L5a_Slc17a7
Ptprt	0.0549448	0.214702	0.62428	NOT_DGE	UpReg						NEURON_Claustrum_Slc17a6		NEURON_Interneurons		NEURON_L5a_Slc17a7	NEURON_L5b_Slc17a6
Ptpru	0.104789	0.187222	0.59408	NOT_DGE	UpReg						NEURON_Claustrum_Slc17a6
Ptprz1	0.156552	0.0281378	0.24983	NOT_DGE	UpReg	ASTROCYTES_Gja1													POLYDENDROCYTE_Tnr
Ptrf	0.088493	0.162408	0.563936	NOT_DGE	UpReg		ENDOTHELIAL_STALK_Flt1	ENDOTHELIAL_TIP_Dcn		MURAL_Rgs5Acta2
Pum1	0.0712424	0.0364476	0.286284	NOT_DGE	UpReg										NEURON_L5a_Slc17a7
Pura	0.127555	0.0463272	0.322456	NOT_DGE	UpReg							NEURON_Gad1Gad2	NEURON_Interneurons		NEURON_L5a_Slc17a7
Purb	-0.0347448	0.168022	0.569425	NOT_DGE	DownReg							NEURON_Gad1Gad2	NEURON_Interneurons		NEURON_L5a_Slc17a7		NEURON_Slc17a7
Pvalb	-0.253656	0.0756629	0.401339	NOT_DGE	DownReg								NEURON_Interneurons
Pygb	0.000429774	0.994064	0.998845	NOT_DGE	UpReg	ASTROCYTES_Gja1
Pygo1	-0.0301409	0.517342	0.835181	NOT_DGE	DownReg							NEURON_Gad1Gad2	NEURON_Interneurons
Qdpr	-0.305067	0.000441584	0.0165171	DGE	DownReg													OLIGODENDROCYTES_Tnf
Qk	-0.0901292	0.214806	0.62428	NOT_DGE	DownReg	ASTROCYTES_Gja1	ENDOTHELIAL_STALK_Flt1		MICROGLIA_C1qb									OLIGODENDROCYTES_Tnf	POLYDENDROCYTE_Tnr
R3hdm1	-0.0683167	0.0912723	0.434763	NOT_DGE	DownReg						NEURON_Claustrum_Slc17a6				NEURON_L5a_Slc17a7
R3hdm2	-0.0250033	0.447104	0.804866	NOT_DGE	DownReg										NEURON_L5a_Slc17a7		NEURON_Slc17a7
R3hdm4	0.0560474	0.201546	0.610875	NOT_DGE	UpReg										NEURON_L5a_Slc17a7
Rab10	0.025374	0.389272	0.770777	NOT_DGE	UpReg													OLIGODENDROCYTES_Tnf	POLYDENDROCYTE_Tnr
Rab11a	-0.0165267	0.63005	0.891648	NOT_DGE	DownReg		ENDOTHELIAL_STALK_Flt1
Rab11fip2	-0.0292984	0.58564	0.872386	NOT_DGE	DownReg						NEURON_Claustrum_Slc17a6				NEURON_L5a_Slc17a7
Rab11fip4	0.00459336	0.810553	0.954148	NOT_DGE	UpReg									NEURON_L5_Slc17a7	NEURON_L5a_Slc17a7		NEURON_Slc17a7
Rab14	-0.0285508	0.269026	0.676369	NOT_DGE	DownReg														POLYDENDROCYTE_Tnr
Rab15	0.127169	0.000212511	0.00998154	DGE	UpReg						NEURON_Claustrum_Slc17a6				NEURON_L5a_Slc17a7		NEURON_Slc17a7
Rab2a	-0.0294052	0.366708	0.753628	NOT_DGE	DownReg													OLIGODENDROCYTES_Tnf
Rab35	-0.00157099	0.952002	0.988541	NOT_DGE	DownReg						NEURON_Claustrum_Slc17a6
Rab3a	0.00309518	0.858605	0.969891	NOT_DGE	UpReg							NEURON_Gad1Gad2	NEURON_Interneurons	NEURON_L5_Slc17a7	NEURON_L5a_Slc17a7	NEURON_L5b_Slc17a6	NEURON_Slc17a7
Rab3b	0.0830216	0.126911	0.503309	NOT_DGE	UpReg								NEURON_Interneurons
Rab3c	0.261365	0.00544079	0.0926063	NOT_DGE	UpReg							NEURON_Gad1Gad2	NEURON_Interneurons	NEURON_L5_Slc17a7		NEURON_L5b_Slc17a6
Rab3gap1	0.0107277	0.628214	0.890671	NOT_DGE	UpReg									NEURON_L5_Slc17a7
Rab6a	-0.0831302	0.00219555	0.0504076	NOT_DGE	DownReg						NEURON_Claustrum_Slc17a6	NEURON_Gad1Gad2			NEURON_L5a_Slc17a7	NEURON_L5b_Slc17a6	NEURON_Slc17a7
Rab6b	-0.0374978	0.0586931	0.3597	NOT_DGE	DownReg								NEURON_Interneurons	NEURON_L5_Slc17a7	NEURON_L5a_Slc17a7	NEURON_L5b_Slc17a6	NEURON_Slc17a7
Rab7	-0.00932799	0.616881	0.884584	NOT_DGE	DownReg													OLIGODENDROCYTES_Tnf
Rabac1	-0.0313835	0.342825	0.737425	NOT_DGE	DownReg		ENDOTHELIAL_STALK_Flt1	ENDOTHELIAL_TIP_Dcn		MURAL_Rgs5Acta2								OLIGODENDROCYTES_Tnf
Rabep1	-0.0153582	0.452858	0.807428	NOT_DGE	DownReg										NEURON_L5a_Slc17a7
Rabgap1l	0.0189602	0.501331	0.83133	NOT_DGE	UpReg										NEURON_L5a_Slc17a7
Rabl6	0.0553527	0.062562	0.368368	NOT_DGE	UpReg										NEURON_L5a_Slc17a7
Rac1	-0.0301008	0.206961	0.615738	NOT_DGE	DownReg		ENDOTHELIAL_STALK_Flt1											OLIGODENDROCYTES_Tnf	POLYDENDROCYTE_Tnr
Ralbp1	-0.0342311	0.219787	0.629299	NOT_DGE	DownReg		ENDOTHELIAL_STALK_Flt1
Ralgapa1	0.0335725	0.27453	0.679787	NOT_DGE	UpReg								NEURON_Interneurons
Ralyl	0.0450158	0.424825	0.792211	NOT_DGE	UpReg									NEURON_L5_Slc17a7
Ramp1	0.0389507	0.596925	0.876687	NOT_DGE	UpReg	ASTROCYTES_Gja1
Ramp2	0.019361	0.677347	0.911075	NOT_DGE	UpReg		ENDOTHELIAL_STALK_Flt1	ENDOTHELIAL_TIP_Dcn
Ranbp1	-0.0730488	0.14267	0.533322	NOT_DGE	DownReg														POLYDENDROCYTE_Tnr
Rangap1	0.0144712	0.677191	0.911067	NOT_DGE	UpReg						NEURON_Claustrum_Slc17a6				NEURON_L5a_Slc17a7		NEURON_Slc17a7
Rap1a	0.00417543	0.941111	0.98579	NOT_DGE	UpReg					MURAL_Rgs5Acta2								OLIGODENDROCYTES_Tnf
Rap1gap	-0.00495864	0.911013	0.982639	NOT_DGE	DownReg									NEURON_L5_Slc17a7			NEURON_Slc17a7
Rap1gds1	-0.0697931	0.105799	0.463	NOT_DGE	DownReg											NEURON_L5b_Slc17a6	NEURON_Slc17a7
Rap2a	0.0663155	0.0907017	0.433447	NOT_DGE	UpReg									NEURON_L5_Slc17a7					POLYDENDROCYTE_Tnr
Rap2b	0.175302	6.49213e-07	9.07865e-05	DGE	UpReg										NEURON_L5a_Slc17a7
Rapgefl1	0.0411906	0.262176	0.670059	NOT_DGE	UpReg						NEURON_Claustrum_Slc17a6
Raph1	-0.0842142	0.246907	0.654461	NOT_DGE	DownReg										NEURON_L5a_Slc17a7
Rarres2	-0.0485794	0.786802	0.946139	NOT_DGE	DownReg					MURAL_Rgs5Acta2
Rasa2	-0.0760328	0.107811	0.468098	NOT_DGE	DownReg	ASTROCYTES_Gja1
Rasa3	-0.120511	5.76456e-05	0.00354693	DGE	DownReg						NEURON_Claustrum_Slc17a6
Rasal2	0.0571512	0.337344	0.733239	NOT_DGE	UpReg										NEURON_L5a_Slc17a7
Rasgef1a	-0.0123336	0.674815	0.910482	NOT_DGE	DownReg										NEURON_L5a_Slc17a7		NEURON_Slc17a7
Rasgrf1	-0.067641	0.0224092	0.2194	NOT_DGE	DownReg									NEURON_L5_Slc17a7	NEURON_L5a_Slc17a7
Rasgrf2	0.047415	0.510714	0.833939	NOT_DGE	UpReg										NEURON_L5a_Slc17a7
Rasgrp1	-0.102176	0.0138276	0.166989	NOT_DGE	DownReg						NEURON_Claustrum_Slc17a6			NEURON_L5_Slc17a7	NEURON_L5a_Slc17a7		NEURON_Slc17a7
Rasgrp2	-0.0271995	0.878597	0.974222	NOT_DGE	DownReg					MURAL_Rgs5Acta2
Rasgrp3	-0.0548033	0.488347	0.823244	NOT_DGE	DownReg		ENDOTHELIAL_STALK_Flt1
Rasip1	-0.160002	0.0656126	0.374677	NOT_DGE	DownReg		ENDOTHELIAL_STALK_Flt1
Rb1cc1	0.0209545	0.557375	0.857112	NOT_DGE	UpReg						NEURON_Claustrum_Slc17a6				NEURON_L5a_Slc17a7
Rbfox1	-0.00956095	0.903896	0.981674	NOT_DGE	DownReg						NEURON_Claustrum_Slc17a6		NEURON_Interneurons		NEURON_L5a_Slc17a7		NEURON_Slc17a7
Rbfox2	0.028088	0.193684	0.601943	NOT_DGE	UpReg									NEURON_L5_Slc17a7	NEURON_L5a_Slc17a7
Rbfox3	0.0907361	0.102527	0.457107	NOT_DGE	UpReg						NEURON_Claustrum_Slc17a6				NEURON_L5a_Slc17a7		NEURON_Slc17a7
Rbm25	-0.0355318	0.343213	0.737719	NOT_DGE	DownReg						NEURON_Claustrum_Slc17a6				NEURON_L5a_Slc17a7
Rbms1	-0.0844236	0.212644	0.622412	NOT_DGE	DownReg		ENDOTHELIAL_STALK_Flt1	ENDOTHELIAL_TIP_Dcn			NEURON_Claustrum_Slc17a6
Rbms3	-0.0486316	0.628449	0.890671	NOT_DGE	DownReg							NEURON_Gad1Gad2	NEURON_Interneurons
Rbp1	0.298965	0.0116716	0.150715	NOT_DGE	UpReg			ENDOTHELIAL_TIP_Dcn
Rbpms	-0.082817	0.584303	0.871946	NOT_DGE	DownReg					MURAL_Rgs5Acta2
Rbx1	-0.0165658	0.69112	0.916104	NOT_DGE	DownReg		ENDOTHELIAL_STALK_Flt1											OLIGODENDROCYTES_Tnf
Rcan2	-0.0350721	0.741196	0.9345	NOT_DGE	DownReg						NEURON_Claustrum_Slc17a6	NEURON_Gad1Gad2	NEURON_Interneurons			NEURON_L5b_Slc17a6
Rcn2	0.033795	0.592139	0.874354	NOT_DGE	UpReg	ASTROCYTES_Gja1
Rdx	-0.0621911	0.19471	0.603096	NOT_DGE	DownReg	ASTROCYTES_Gja1	ENDOTHELIAL_STALK_Flt1											OLIGODENDROCYTES_Tnf	POLYDENDROCYTE_Tnr
Reep1	0.0775171	0.00476633	0.0850064	NOT_DGE	UpReg									NEURON_L5_Slc17a7			NEURON_Slc17a7
Reep2	0.0136576	0.754001	0.93854	NOT_DGE	UpReg									NEURON_L5_Slc17a7	NEURON_L5a_Slc17a7
Reep3	-0.090733	0.0802597	0.412227	NOT_DGE	DownReg		ENDOTHELIAL_STALK_Flt1											OLIGODENDROCYTES_Tnf
Reep5	-0.0798957	0.000395886	0.015466	DGE	DownReg													OLIGODENDROCYTES_Tnf	POLYDENDROCYTE_Tnr
Rell1	-0.157906	0.0471542	0.325087	NOT_DGE	DownReg			ENDOTHELIAL_TIP_Dcn								NEURON_L5b_Slc17a6	NEURON_Slc17a7
Rere	0.027329	0.451998	0.806713	NOT_DGE	UpReg								NEURON_Interneurons
Resp18	-0.0790233	0.133097	0.514473	NOT_DGE	DownReg							NEURON_Gad1Gad2
Rgcc	-0.135043	0.135699	0.520367	NOT_DGE	DownReg	ASTROCYTES_Gja1	ENDOTHELIAL_STALK_Flt1												POLYDENDROCYTE_Tnr
Rgs10	-0.0548034	0.371676	0.757436	NOT_DGE	DownReg				MICROGLIA_C1qb
Rgs12	-0.039652	0.699403	0.917141	NOT_DGE	DownReg		ENDOTHELIAL_STALK_Flt1				NEURON_Claustrum_Slc17a6	NEURON_Gad1Gad2
Rgs17	0.0337971	0.488286	0.823244	NOT_DGE	UpReg						NEURON_Claustrum_Slc17a6	NEURON_Gad1Gad2	NEURON_Interneurons		NEURON_L5a_Slc17a7	NEURON_L5b_Slc17a6
Rgs2	-0.00295632	0.932107	0.983719	NOT_DGE	DownReg				MICROGLIA_C1qb
Rgs20	0.084947	0.00104508	0.0308411	DGE	UpReg	ASTROCYTES_Gja1
Rgs4	0.0428758	0.502238	0.831836	NOT_DGE	UpReg					MURAL_Rgs5Acta2					NEURON_L5a_Slc17a7
Rgs5	-0.0384354	0.649814	0.900316	NOT_DGE	DownReg					MURAL_Rgs5Acta2
Rgs7	0.000863927	0.985663	0.99717	NOT_DGE	UpReg										NEURON_L5a_Slc17a7
Rgs7bp	-0.0798408	0.0427644	0.30847	NOT_DGE	DownReg							NEURON_Gad1Gad2	NEURON_Interneurons	NEURON_L5_Slc17a7	NEURON_L5a_Slc17a7
Rhoa	-0.0244184	0.38818	0.769729	NOT_DGE	DownReg		ENDOTHELIAL_STALK_Flt1											OLIGODENDROCYTES_Tnf
Rhob	0.139141	0.130154	0.508729	NOT_DGE	UpReg				MICROGLIA_C1qb									OLIGODENDROCYTES_Tnf
Rhog	-0.0515129	0.662476	0.905732	NOT_DGE	DownReg													OLIGODENDROCYTES_Tnf
Rilpl1	-0.00374186	0.952945	0.989115	NOT_DGE	DownReg										NEURON_L5a_Slc17a7
Rimbp2	-0.02373	0.756186	0.939172	NOT_DGE	DownReg										NEURON_L5a_Slc17a7
Rims1	0.113983	0.0560873	0.352868	NOT_DGE	UpReg							NEURON_Gad1Gad2			NEURON_L5a_Slc17a7		NEURON_Slc17a7
Rims2	0.0509733	0.356946	0.747673	NOT_DGE	UpReg										NEURON_L5a_Slc17a7
Rit2	-0.219843	1.39835e-08	3.30925e-06	DGE	DownReg											NEURON_L5b_Slc17a6
Rnase4	0.15954	0.0494544	0.332379	NOT_DGE	UpReg				MICROGLIA_C1qb
Rnd2	-0.0210372	0.810956	0.954243	NOT_DGE	DownReg														POLYDENDROCYTE_Tnr
Rnf11	-0.0273044	0.356264	0.746805	NOT_DGE	DownReg											NEURON_L5b_Slc17a6
Rnf112	0.0288809	0.331793	0.731072	NOT_DGE	UpReg									NEURON_L5_Slc17a7	NEURON_L5a_Slc17a7		NEURON_Slc17a7
Rnf13	-0.102455	0.137797	0.524689	NOT_DGE	DownReg													OLIGODENDROCYTES_Tnf
Rnf130	-0.00691614	0.893563	0.977974	NOT_DGE	DownReg													OLIGODENDROCYTES_Tnf
Rnf14	-0.0482862	0.000115078	0.0061572	DGE	DownReg											NEURON_L5b_Slc17a6
Rnf145	-0.0462511	0.111842	0.476253	NOT_DGE	DownReg									NEURON_L5_Slc17a7
Rnf150	-0.0414326	0.269061	0.676369	NOT_DGE	DownReg									NEURON_L5_Slc17a7	NEURON_L5a_Slc17a7		NEURON_Slc17a7
Rnf152	-0.0818649	0.161832	0.563314	NOT_DGE	DownReg						NEURON_Claustrum_Slc17a6					NEURON_L5b_Slc17a6	NEURON_Slc17a7
Rnf157	-0.00854775	0.567188	0.862237	NOT_DGE	DownReg									NEURON_L5_Slc17a7
Rnf165	0.0510367	0.507968	0.833113	NOT_DGE	UpReg										NEURON_L5a_Slc17a7
Rnf187	0.008128	0.792245	0.94656	NOT_DGE	UpReg						NEURON_Claustrum_Slc17a6
Rnf220	-0.0666424	0.00912142	0.128298	NOT_DGE	DownReg							NEURON_Gad1Gad2	NEURON_Interneurons			NEURON_L5b_Slc17a6	NEURON_Slc17a7
Rnf7	-0.051198	0.372334	0.757879	NOT_DGE	DownReg													OLIGODENDROCYTES_Tnf
Robo2	-0.00953961	0.821369	0.958386	NOT_DGE	DownReg							NEURON_Gad1Gad2	NEURON_Interneurons		NEURON_L5a_Slc17a7
Rock1	-0.015984	0.776111	0.943477	NOT_DGE	DownReg		ENDOTHELIAL_STALK_Flt1	ENDOTHELIAL_TIP_Dcn		MURAL_Rgs5Acta2								OLIGODENDROCYTES_Tnf
Rock2	-0.09359	0.0406321	0.300311	NOT_DGE	DownReg						NEURON_Claustrum_Slc17a6				NEURON_L5a_Slc17a7	NEURON_L5b_Slc17a6	NEURON_Slc17a7
Rogdi	0.0983519	0.126633	0.502869	NOT_DGE	UpReg						NEURON_Claustrum_Slc17a6						NEURON_Slc17a7
Rora	-0.15355	0.156027	0.554103	NOT_DGE	DownReg							NEURON_Gad1Gad2	NEURON_Interneurons
Rorb	0.15704	0.323976	0.72396	NOT_DGE	UpReg	ASTROCYTES_Gja1									NEURON_L5a_Slc17a7
Rph3a	0.0785162	0.228822	0.640016	NOT_DGE	UpReg							NEURON_Gad1Gad2				NEURON_L5b_Slc17a6	NEURON_Slc17a7
Rpl13	0.0116098	0.751403	0.937425	NOT_DGE	UpReg		ENDOTHELIAL_STALK_Flt1	ENDOTHELIAL_TIP_Dcn	MICROGLIA_C1qb	MURAL_Rgs5Acta2								OLIGODENDROCYTES_Tnf	POLYDENDROCYTE_Tnr
Rpl13a	-0.0838362	0.113899	0.48063	NOT_DGE	DownReg		ENDOTHELIAL_STALK_Flt1	ENDOTHELIAL_TIP_Dcn	MICROGLIA_C1qb	MURAL_Rgs5Acta2								OLIGODENDROCYTES_Tnf	POLYDENDROCYTE_Tnr
Rpl14	-0.0615295	0.0843409	0.419319	NOT_DGE	DownReg		ENDOTHELIAL_STALK_Flt1	ENDOTHELIAL_TIP_Dcn	MICROGLIA_C1qb	MURAL_Rgs5Acta2								OLIGODENDROCYTES_Tnf	POLYDENDROCYTE_Tnr
Rpl22	-0.0670383	0.19892	0.608025	NOT_DGE	DownReg		ENDOTHELIAL_STALK_Flt1	ENDOTHELIAL_TIP_Dcn	MICROGLIA_C1qb	MURAL_Rgs5Acta2								OLIGODENDROCYTES_Tnf	POLYDENDROCYTE_Tnr
Rpl26	-0.0199096	0.662106	0.9057	NOT_DGE	DownReg		ENDOTHELIAL_STALK_Flt1	ENDOTHELIAL_TIP_Dcn	MICROGLIA_C1qb	MURAL_Rgs5Acta2								OLIGODENDROCYTES_Tnf	POLYDENDROCYTE_Tnr
Rpl32	-0.024897	0.425148	0.792228	NOT_DGE	DownReg		ENDOTHELIAL_STALK_Flt1	ENDOTHELIAL_TIP_Dcn	MICROGLIA_C1qb	MURAL_Rgs5Acta2								OLIGODENDROCYTES_Tnf	POLYDENDROCYTE_Tnr
Rpl34	-0.0500601	0.342306	0.737081	NOT_DGE	DownReg		ENDOTHELIAL_STALK_Flt1	ENDOTHELIAL_TIP_Dcn	MICROGLIA_C1qb	MURAL_Rgs5Acta2
Rpl35a	-0.0493242	0.462259	0.811589	NOT_DGE	DownReg		ENDOTHELIAL_STALK_Flt1
Rpl37	-0.00716555	0.91096	0.982639	NOT_DGE	DownReg		ENDOTHELIAL_STALK_Flt1	ENDOTHELIAL_TIP_Dcn	MICROGLIA_C1qb	MURAL_Rgs5Acta2								OLIGODENDROCYTES_Tnf	POLYDENDROCYTE_Tnr
Rpl37a	-0.0353226	0.34262	0.737396	NOT_DGE	DownReg		ENDOTHELIAL_STALK_Flt1	ENDOTHELIAL_TIP_Dcn		MURAL_Rgs5Acta2
Rpl38	-0.0412709	0.405452	0.781208	NOT_DGE	DownReg		ENDOTHELIAL_STALK_Flt1
Rpl4	-0.0627135	0.0517857	0.338436	NOT_DGE	DownReg		ENDOTHELIAL_STALK_Flt1	ENDOTHELIAL_TIP_Dcn	MICROGLIA_C1qb	MURAL_Rgs5Acta2								OLIGODENDROCYTES_Tnf	POLYDENDROCYTE_Tnr
Rpl41	0.0151287	0.607369	0.879259	NOT_DGE	UpReg		ENDOTHELIAL_STALK_Flt1	ENDOTHELIAL_TIP_Dcn	MICROGLIA_C1qb	MURAL_Rgs5Acta2								OLIGODENDROCYTES_Tnf	POLYDENDROCYTE_Tnr
Rpl8	-0.00606535	0.876913	0.97384	NOT_DGE	DownReg		ENDOTHELIAL_STALK_Flt1	ENDOTHELIAL_TIP_Dcn	MICROGLIA_C1qb	MURAL_Rgs5Acta2								OLIGODENDROCYTES_Tnf	POLYDENDROCYTE_Tnr
Rplp0	-0.0145819	0.713449	0.923337	NOT_DGE	DownReg		ENDOTHELIAL_STALK_Flt1	ENDOTHELIAL_TIP_Dcn	MICROGLIA_C1qb	MURAL_Rgs5Acta2								OLIGODENDROCYTES_Tnf
Rplp1	-0.00204069	0.968305	0.993317	NOT_DGE	DownReg		ENDOTHELIAL_STALK_Flt1	ENDOTHELIAL_TIP_Dcn	MICROGLIA_C1qb	MURAL_Rgs5Acta2								OLIGODENDROCYTES_Tnf	POLYDENDROCYTE_Tnr
Rplp2	-0.0415249	0.388545	0.770206	NOT_DGE	DownReg		ENDOTHELIAL_STALK_Flt1	ENDOTHELIAL_TIP_Dcn	MICROGLIA_C1qb	MURAL_Rgs5Acta2								OLIGODENDROCYTES_Tnf	POLYDENDROCYTE_Tnr
Rprm	-0.0501496	0.195907	0.604219	NOT_DGE	DownReg											NEURON_L5b_Slc17a6	NEURON_Slc17a7
Rprml	0.140861	0.0507409	0.33634	NOT_DGE	UpReg												NEURON_Slc17a7
Rps10	-0.0155334	0.802055	0.950138	NOT_DGE	DownReg		ENDOTHELIAL_STALK_Flt1	ENDOTHELIAL_TIP_Dcn	MICROGLIA_C1qb	MURAL_Rgs5Acta2								OLIGODENDROCYTES_Tnf
Rps11	-0.0142486	0.753831	0.938456	NOT_DGE	DownReg		ENDOTHELIAL_STALK_Flt1	ENDOTHELIAL_TIP_Dcn	MICROGLIA_C1qb	MURAL_Rgs5Acta2
Rps14	0.0427902	0.318769	0.719784	NOT_DGE	UpReg		ENDOTHELIAL_STALK_Flt1	ENDOTHELIAL_TIP_Dcn	MICROGLIA_C1qb	MURAL_Rgs5Acta2								OLIGODENDROCYTES_Tnf	POLYDENDROCYTE_Tnr
Rps15	-0.0232254	0.681287	0.912614	NOT_DGE	DownReg		ENDOTHELIAL_STALK_Flt1	ENDOTHELIAL_TIP_Dcn	MICROGLIA_C1qb	MURAL_Rgs5Acta2								OLIGODENDROCYTES_Tnf
Rps15a	-0.0251886	0.467772	0.813432	NOT_DGE	DownReg		ENDOTHELIAL_STALK_Flt1			MURAL_Rgs5Acta2
Rps18	-0.00769756	0.712265	0.922821	NOT_DGE	DownReg		ENDOTHELIAL_STALK_Flt1	ENDOTHELIAL_TIP_Dcn
Rps19	0.000751554	0.987793	0.997471	NOT_DGE	UpReg		ENDOTHELIAL_STALK_Flt1	ENDOTHELIAL_TIP_Dcn	MICROGLIA_C1qb	MURAL_Rgs5Acta2									POLYDENDROCYTE_Tnr
Rps2	0.0568609	0.232549	0.642818	NOT_DGE	UpReg		ENDOTHELIAL_STALK_Flt1			MURAL_Rgs5Acta2
Rps20	-0.0741231	0.254281	0.66268	NOT_DGE	DownReg		ENDOTHELIAL_STALK_Flt1	ENDOTHELIAL_TIP_Dcn	MICROGLIA_C1qb	MURAL_Rgs5Acta2								OLIGODENDROCYTES_Tnf	POLYDENDROCYTE_Tnr
Rps21	-0.0689936	0.30588	0.706619	NOT_DGE	DownReg		ENDOTHELIAL_STALK_Flt1	ENDOTHELIAL_TIP_Dcn	MICROGLIA_C1qb	MURAL_Rgs5Acta2								OLIGODENDROCYTES_Tnf	POLYDENDROCYTE_Tnr
Rps24	-0.049499	0.249389	0.657168	NOT_DGE	DownReg		ENDOTHELIAL_STALK_Flt1	ENDOTHELIAL_TIP_Dcn	MICROGLIA_C1qb	MURAL_Rgs5Acta2								OLIGODENDROCYTES_Tnf	POLYDENDROCYTE_Tnr
Rps26	0.0532685	0.316323	0.717557	NOT_DGE	UpReg		ENDOTHELIAL_STALK_Flt1	ENDOTHELIAL_TIP_Dcn	MICROGLIA_C1qb	MURAL_Rgs5Acta2								OLIGODENDROCYTES_Tnf	POLYDENDROCYTE_Tnr
Rps27l	-0.13308	0.0157074	0.18065	NOT_DGE	DownReg		ENDOTHELIAL_STALK_Flt1
Rps3	-0.0361838	0.438774	0.799776	NOT_DGE	DownReg		ENDOTHELIAL_STALK_Flt1	ENDOTHELIAL_TIP_Dcn	MICROGLIA_C1qb	MURAL_Rgs5Acta2								OLIGODENDROCYTES_Tnf	POLYDENDROCYTE_Tnr
Rps3a1	-0.0322189	0.45581	0.808474	NOT_DGE	DownReg		ENDOTHELIAL_STALK_Flt1			MURAL_Rgs5Acta2								OLIGODENDROCYTES_Tnf
Rps5	0.0432498	0.420236	0.790497	NOT_DGE	UpReg		ENDOTHELIAL_STALK_Flt1	ENDOTHELIAL_TIP_Dcn	MICROGLIA_C1qb	MURAL_Rgs5Acta2								OLIGODENDROCYTES_Tnf	POLYDENDROCYTE_Tnr
Rps8	-0.0572769	0.0921202	0.436116	NOT_DGE	DownReg		ENDOTHELIAL_STALK_Flt1	ENDOTHELIAL_TIP_Dcn		MURAL_Rgs5Acta2								OLIGODENDROCYTES_Tnf
Rps9	-0.014439	0.797568	0.947509	NOT_DGE	DownReg		ENDOTHELIAL_STALK_Flt1	ENDOTHELIAL_TIP_Dcn	MICROGLIA_C1qb	MURAL_Rgs5Acta2								OLIGODENDROCYTES_Tnf	POLYDENDROCYTE_Tnr
Rragd	-0.092531	0.187284	0.59408	NOT_DGE	DownReg										NEURON_L5a_Slc17a7
Rrbp1	-0.0226259	0.666858	0.908416	NOT_DGE	DownReg	ASTROCYTES_Gja1	ENDOTHELIAL_STALK_Flt1	ENDOTHELIAL_TIP_Dcn	MICROGLIA_C1qb	MURAL_Rgs5Acta2								OLIGODENDROCYTES_Tnf	POLYDENDROCYTE_Tnr
Rrp1	0.050751	0.0311802	0.263533	NOT_DGE	UpReg										NEURON_L5a_Slc17a7	NEURON_L5b_Slc17a6
Rspo3	0.129906	0.175864	0.578193	NOT_DGE	UpReg			ENDOTHELIAL_TIP_Dcn						NEURON_L5_Slc17a7
Rsrp1	-0.0298605	0.630272	0.891648	NOT_DGE	DownReg	ASTROCYTES_Gja1	ENDOTHELIAL_STALK_Flt1	ENDOTHELIAL_TIP_Dcn	MICROGLIA_C1qb	MURAL_Rgs5Acta2								OLIGODENDROCYTES_Tnf
Rtf1	0.0258179	0.13988	0.529206	NOT_DGE	UpReg										NEURON_L5a_Slc17a7
Rtn1	0.0304264	0.00427817	0.0794074	NOT_DGE	UpReg						NEURON_Claustrum_Slc17a6			NEURON_L5_Slc17a7	NEURON_L5a_Slc17a7
Rtn3	-0.0243572	0.284755	0.688582	NOT_DGE	DownReg									NEURON_L5_Slc17a7	NEURON_L5a_Slc17a7	NEURON_L5b_Slc17a6	NEURON_Slc17a7
Rtn4	-0.0336525	0.252939	0.661274	NOT_DGE	DownReg						NEURON_Claustrum_Slc17a6							OLIGODENDROCYTES_Tnf
Rtn4r	-0.0580554	0.508603	0.833113	NOT_DGE	DownReg						NEURON_Claustrum_Slc17a6				NEURON_L5a_Slc17a7
Rtn4rl1	-0.0200769	0.555043	0.855185	NOT_DGE	DownReg										NEURON_L5a_Slc17a7
Rufy3	-0.0784132	0.00552054	0.0933183	NOT_DGE	DownReg							NEURON_Gad1Gad2	NEURON_Interneurons
Rundc3a	0.00190904	0.91696	0.982854	NOT_DGE	UpReg										NEURON_L5a_Slc17a7		NEURON_Slc17a7
Runx1t1	0.137527	0.014126	0.168936	NOT_DGE	UpReg								NEURON_Interneurons				NEURON_Slc17a7
Rusc1	0.0515249	0.445706	0.804478	NOT_DGE	UpReg										NEURON_L5a_Slc17a7
Rxfp1	-0.335153	0.00240227	0.0535811	NOT_DGE	DownReg						NEURON_Claustrum_Slc17a6
Ryr2	0.0725313	0.35392	0.745521	NOT_DGE	UpReg										NEURON_L5a_Slc17a7		NEURON_Slc17a7
S100a1	-0.101579	0.254971	0.663143	NOT_DGE	DownReg	ASTROCYTES_Gja1												OLIGODENDROCYTES_Tnf	POLYDENDROCYTE_Tnr
S100a10	0.276672	1.02888e-05	0.000897972	DGE	UpReg			ENDOTHELIAL_TIP_Dcn
S100a13	-0.000151618	0.998592	0.999404	NOT_DGE	DownReg		ENDOTHELIAL_STALK_Flt1												POLYDENDROCYTE_Tnr
S100a16	-0.126476	0.00723237	0.111711	NOT_DGE	DownReg	ASTROCYTES_Gja1	ENDOTHELIAL_STALK_Flt1											OLIGODENDROCYTES_Tnf	POLYDENDROCYTE_Tnr
S100a6	0.118569	0.126616	0.502869	NOT_DGE	UpReg			ENDOTHELIAL_TIP_Dcn
S100b	0.0471961	0.569724	0.864065	NOT_DGE	UpReg	ASTROCYTES_Gja1													POLYDENDROCYTE_Tnr
S1pr1	-0.0363505	0.600324	0.877661	NOT_DGE	DownReg	ASTROCYTES_Gja1	ENDOTHELIAL_STALK_Flt1
S1pr3	0.111937	0.100858	0.454305	NOT_DGE	UpReg					MURAL_Rgs5Acta2
S1pr5	-0.0677555	0.596554	0.876666	NOT_DGE	DownReg													OLIGODENDROCYTES_Tnf
Sacs	-0.0227217	0.6408	0.895907	NOT_DGE	DownReg								NEURON_Interneurons	NEURON_L5_Slc17a7	NEURON_L5a_Slc17a7
Saraf	0.0143114	0.693739	0.916604	NOT_DGE	UpReg	ASTROCYTES_Gja1												OLIGODENDROCYTES_Tnf
Sars	-0.0492619	0.0327729	0.269557	NOT_DGE	DownReg							NEURON_Gad1Gad2	NEURON_Interneurons
Satb1	-0.131683	0.000206627	0.00977979	DGE	DownReg						NEURON_Claustrum_Slc17a6		NEURON_Interneurons			NEURON_L5b_Slc17a6	NEURON_Slc17a7
Satb2	-0.0155296	0.851864	0.968099	NOT_DGE	DownReg						NEURON_Claustrum_Slc17a6
Sbds	-0.126622	0.00699544	0.109782	NOT_DGE	DownReg													OLIGODENDROCYTES_Tnf
Sbno1	-0.0292054	0.0835404	0.418579	NOT_DGE	DownReg						NEURON_Claustrum_Slc17a6				NEURON_L5a_Slc17a7
Scai	0.0126617	0.851579	0.968086	NOT_DGE	UpReg									NEURON_L5_Slc17a7		NEURON_L5b_Slc17a6	NEURON_Slc17a7
Scamp1	-0.0259512	0.337054	0.733083	NOT_DGE	DownReg										NEURON_L5a_Slc17a7
Scamp2	-0.0820439	0.130422	0.509354	NOT_DGE	DownReg				MICROGLIA_C1qb										POLYDENDROCYTE_Tnr
Scamp5	-0.0280349	0.299582	0.701151	NOT_DGE	DownReg										NEURON_L5a_Slc17a7
Scaper	-0.0321891	0.434845	0.79833	NOT_DGE	DownReg							NEURON_Gad1Gad2			NEURON_L5a_Slc17a7	NEURON_L5b_Slc17a6
Scarb2	-0.0882064	0.00208929	0.0487871	DGE	DownReg													OLIGODENDROCYTES_Tnf
Sccpdh	-0.14024	0.0618214	0.367142	NOT_DGE	DownReg													OLIGODENDROCYTES_Tnf
Scd2	-0.00911125	0.883909	0.975637	NOT_DGE	DownReg	ASTROCYTES_Gja1												OLIGODENDROCYTES_Tnf	POLYDENDROCYTE_Tnr
Scg2	-0.0656684	0.173841	0.576331	NOT_DGE	DownReg						NEURON_Claustrum_Slc17a6	NEURON_Gad1Gad2	NEURON_Interneurons			NEURON_L5b_Slc17a6
Scg3	-0.0384715	0.312386	0.714071	NOT_DGE	DownReg	ASTROCYTES_Gja1										NEURON_L5b_Slc17a6
Scg5	0.012941	0.849207	0.966998	NOT_DGE	UpReg							NEURON_Gad1Gad2			NEURON_L5a_Slc17a7	NEURON_L5b_Slc17a6
Schip1	0.0190015	0.765539	0.941342	NOT_DGE	UpReg						NEURON_Claustrum_Slc17a6				NEURON_L5a_Slc17a7			OLIGODENDROCYTES_Tnf
Scn1a	-0.0899031	0.337364	0.733239	NOT_DGE	DownReg							NEURON_Gad1Gad2	NEURON_Interneurons	NEURON_L5_Slc17a7		NEURON_L5b_Slc17a6
Scn1b	-0.0644105	0.391419	0.771736	NOT_DGE	DownReg						NEURON_Claustrum_Slc17a6		NEURON_Interneurons	NEURON_L5_Slc17a7	NEURON_L5a_Slc17a7
Scn2a1	0.0147121	0.765024	0.941342	NOT_DGE	UpReg						NEURON_Claustrum_Slc17a6			NEURON_L5_Slc17a7	NEURON_L5a_Slc17a7		NEURON_Slc17a7
Scn2b	-0.0567562	0.0346441	0.277018	NOT_DGE	DownReg									NEURON_L5_Slc17a7	NEURON_L5a_Slc17a7	NEURON_L5b_Slc17a6	NEURON_Slc17a7
Scn3a	0.112091	0.122854	0.495679	NOT_DGE	UpReg										NEURON_L5a_Slc17a7	NEURON_L5b_Slc17a6	NEURON_Slc17a7
Scn8a	-0.0476813	0.105649	0.462674	NOT_DGE	DownReg								NEURON_Interneurons	NEURON_L5_Slc17a7	NEURON_L5a_Slc17a7		NEURON_Slc17a7
Scoc	-0.0294527	0.51333	0.833939	NOT_DGE	DownReg							NEURON_Gad1Gad2				NEURON_L5b_Slc17a6
Scrg1	0.137568	0.140412	0.530198	NOT_DGE	UpReg														POLYDENDROCYTE_Tnr
Scrn1	-0.0388134	0.098501	0.448613	NOT_DGE	DownReg										NEURON_L5a_Slc17a7
Scrt1	-0.111479	0.241494	0.648908	NOT_DGE	DownReg								NEURON_Interneurons
Sdc2	-0.0138464	0.817467	0.956971	NOT_DGE	DownReg					MURAL_Rgs5Acta2
Sdc4	0.140318	0.11542	0.483446	NOT_DGE	UpReg	ASTROCYTES_Gja1		ENDOTHELIAL_TIP_Dcn
Sdf4	-0.0547294	0.132613	0.513509	NOT_DGE	DownReg
Sdhb	-0.0735628	0.0509465	0.33634	NOT_DGE	DownReg	ASTROCYTES_Gja1													POLYDENDROCYTE_Tnr
Sdhc	4.87736e-05	0.999242	0.999578	NOT_DGE	UpReg					MURAL_Rgs5Acta2
Sdk2	-0.0338708	0.836424	0.963046	NOT_DGE	DownReg									NEURON_L5_Slc17a7			NEURON_Slc17a7
Sdpr	0.267776	0.00713839	0.110915	NOT_DGE	UpReg		ENDOTHELIAL_STALK_Flt1
Sec11c	-0.111416	0.0938637	0.438863	NOT_DGE	DownReg													OLIGODENDROCYTES_Tnf
Sec14l1	-0.0161101	0.645133	0.897624	NOT_DGE	DownReg									NEURON_L5_Slc17a7
Sec62	-0.0806382	0.0578159	0.35642	NOT_DGE	DownReg											NEURON_L5b_Slc17a6	NEURON_Slc17a7	OLIGODENDROCYTES_Tnf
Secisbp2l	0.0227711	0.206454	0.615298	NOT_DGE	UpReg													OLIGODENDROCYTES_Tnf
Sel1l	0.0179842	0.693932	0.916604	NOT_DGE	UpReg									NEURON_L5_Slc17a7	NEURON_L5a_Slc17a7
Selk	-0.024385	0.582908	0.870968	NOT_DGE	DownReg	ASTROCYTES_Gja1	ENDOTHELIAL_STALK_Flt1			MURAL_Rgs5Acta2								OLIGODENDROCYTES_Tnf	POLYDENDROCYTE_Tnr
Selm	0.0720701	0.193751	0.601943	NOT_DGE	UpReg			ENDOTHELIAL_TIP_Dcn		MURAL_Rgs5Acta2						NEURON_L5b_Slc17a6		OLIGODENDROCYTES_Tnf
Selplg	0.107433	0.184521	0.591023	NOT_DGE	UpReg				MICROGLIA_C1qb
Sema3c	-0.0450375	0.449658	0.806134	NOT_DGE	DownReg		ENDOTHELIAL_STALK_Flt1					NEURON_Gad1Gad2
Sema5a	0.00632354	0.936998	0.985108	NOT_DGE	UpReg						NEURON_Claustrum_Slc17a6						NEURON_Slc17a7
Sema6a	0.181425	0.00728088	0.111858	NOT_DGE	UpReg													OLIGODENDROCYTES_Tnf
Sema6b	0.082262	0.0413401	0.303236	NOT_DGE	UpReg									NEURON_L5_Slc17a7
Sep15	-0.031762	0.59128	0.873995	NOT_DGE	DownReg		ENDOTHELIAL_STALK_Flt1	ENDOTHELIAL_TIP_Dcn		MURAL_Rgs5Acta2								OLIGODENDROCYTES_Tnf	POLYDENDROCYTE_Tnr
Sepp1	-0.0261985	0.727746	0.928912	NOT_DGE	DownReg	ASTROCYTES_Gja1	ENDOTHELIAL_STALK_Flt1		MICROGLIA_C1qb									OLIGODENDROCYTES_Tnf
Sept11	0.0635587	0.0877539	0.426592	NOT_DGE	UpReg					MURAL_Rgs5Acta2					NEURON_L5a_Slc17a7
Sept3	-0.0577034	1.60978e-05	0.00131192	DGE	DownReg							NEURON_Gad1Gad2	NEURON_Interneurons	NEURON_L5_Slc17a7		NEURON_L5b_Slc17a6	NEURON_Slc17a7
Sept4	-0.209679	0.00226082	0.0513315	NOT_DGE	DownReg					MURAL_Rgs5Acta2								OLIGODENDROCYTES_Tnf
Sept7	-0.0874265	0.0400674	0.29883	NOT_DGE	DownReg					MURAL_Rgs5Acta2						NEURON_L5b_Slc17a6	NEURON_Slc17a7	OLIGODENDROCYTES_Tnf	POLYDENDROCYTE_Tnr
Sept8	-0.0155939	0.596187	0.87644	NOT_DGE	DownReg										NEURON_L5a_Slc17a7	NEURON_L5b_Slc17a6	NEURON_Slc17a7	OLIGODENDROCYTES_Tnf
Serbp1	-0.0574124	0.188057	0.594553	NOT_DGE	DownReg						NEURON_Claustrum_Slc17a6
Serf1	0.0306976	0.693064	0.916604	NOT_DGE	UpReg						NEURON_Claustrum_Slc17a6
Serinc1	-0.0837566	0.0184861	0.197391	NOT_DGE	DownReg						NEURON_Claustrum_Slc17a6					NEURON_L5b_Slc17a6
Serinc3	-0.0189162	0.349176	0.741366	NOT_DGE	DownReg		ENDOTHELIAL_STALK_Flt1	ENDOTHELIAL_TIP_Dcn	MICROGLIA_C1qb	MURAL_Rgs5Acta2
Serp2	0.0295712	0.652756	0.901405	NOT_DGE	UpReg										NEURON_L5a_Slc17a7
Serpinb1a	-0.906904	7.92272e-07	0.000105975	DGE	DownReg													OLIGODENDROCYTES_Tnf
Serpine2	0.056879	0.531919	0.843649	NOT_DGE	UpReg	ASTROCYTES_Gja1			MICROGLIA_C1qb	MURAL_Rgs5Acta2									POLYDENDROCYTE_Tnr
Serpinf1	0.0191014	0.862578	0.970812	NOT_DGE	UpReg			ENDOTHELIAL_TIP_Dcn
Serpinh1	0.0412494	0.781372	0.944283	NOT_DGE	UpReg			ENDOTHELIAL_TIP_Dcn		MURAL_Rgs5Acta2
Serpini1	0.00269185	0.93893	0.985785	NOT_DGE	UpReg							NEURON_Gad1Gad2	NEURON_Interneurons			NEURON_L5b_Slc17a6
Sestd1	0.0633711	0.0183921	0.196695	NOT_DGE	UpReg						NEURON_Claustrum_Slc17a6
Setbp1	0.043262	0.219472	0.629124	NOT_DGE	UpReg						NEURON_Claustrum_Slc17a6			NEURON_L5_Slc17a7
Setd8	-0.028897	0.635565	0.89437	NOT_DGE	DownReg													OLIGODENDROCYTES_Tnf
Sez6	0.0882165	0.220718	0.629796	NOT_DGE	UpReg							NEURON_Gad1Gad2		NEURON_L5_Slc17a7		NEURON_L5b_Slc17a6	NEURON_Slc17a7
Sez6l	0.168933	1.57824e-08	3.66449e-06	DGE	UpReg									NEURON_L5_Slc17a7	NEURON_L5a_Slc17a7	NEURON_L5b_Slc17a6			POLYDENDROCYTE_Tnr
Sez6l2	0.0558902	0.0867993	0.424768	NOT_DGE	UpReg													OLIGODENDROCYTES_Tnf
Sfpq	0.117837	0.00707458	0.110342	NOT_DGE	UpReg														POLYDENDROCYTE_Tnr
Sfxn5	-0.132427	0.124638	0.499118	NOT_DGE	DownReg	ASTROCYTES_Gja1
Sgip1	-0.063422	0.0317171	0.265095	NOT_DGE	DownReg							NEURON_Gad1Gad2	NEURON_Interneurons			NEURON_L5b_Slc17a6
Sgk1	0.594943	0.00204874	0.0482985	DGE	UpReg													OLIGODENDROCYTES_Tnf
Sgms1	0.0383928	0.374591	0.759024	NOT_DGE	UpReg		ENDOTHELIAL_STALK_Flt1
Sgtb	-0.111362	0.0528641	0.342934	NOT_DGE	DownReg						NEURON_Claustrum_Slc17a6				NEURON_L5a_Slc17a7		NEURON_Slc17a7
Sh3bgrl3	-0.0285009	0.61767	0.884768	NOT_DGE	DownReg		ENDOTHELIAL_STALK_Flt1		MICROGLIA_C1qb									OLIGODENDROCYTES_Tnf
Sh3bp1	-0.218828	0.00677466	0.107991	NOT_DGE	DownReg							NEURON_Gad1Gad2	NEURON_Interneurons		NEURON_L5a_Slc17a7	NEURON_L5b_Slc17a6	NEURON_Slc17a7
Sh3gl2	-0.0501091	0.0872	0.425622	NOT_DGE	DownReg						NEURON_Claustrum_Slc17a6				NEURON_L5a_Slc17a7		NEURON_Slc17a7
Sh3gl3	-0.0353571	0.475052	0.8171	NOT_DGE	DownReg						NEURON_Claustrum_Slc17a6							OLIGODENDROCYTES_Tnf
Sh3glb1	0.0346608	0.378644	0.763557	NOT_DGE	UpReg		ENDOTHELIAL_STALK_Flt1		MICROGLIA_C1qb									OLIGODENDROCYTES_Tnf	POLYDENDROCYTE_Tnr
Sh3glb2	0.0116045	0.721982	0.927458	NOT_DGE	UpReg										NEURON_L5a_Slc17a7
Shisa4	-0.0383651	0.362047	0.750059	NOT_DGE	DownReg											NEURON_L5b_Slc17a6		OLIGODENDROCYTES_Tnf
Sidt1	0.125373	0.000868492	0.0276167	DGE	UpReg										NEURON_L5a_Slc17a7
Siglech	0.0233747	0.709625	0.921359	NOT_DGE	UpReg				MICROGLIA_C1qb
Sipa1l1	0.0495716	0.0968757	0.445498	NOT_DGE	UpReg									NEURON_L5_Slc17a7	NEURON_L5a_Slc17a7		NEURON_Slc17a7
Sirpa	0.0249623	0.226264	0.637365	NOT_DGE	UpReg				MICROGLIA_C1qb					NEURON_L5_Slc17a7	NEURON_L5a_Slc17a7
Sirt2	0.0564403	0.332714	0.731406	NOT_DGE	UpReg													OLIGODENDROCYTES_Tnf	POLYDENDROCYTE_Tnr
Skil	-0.0869838	0.360272	0.748816	NOT_DGE	DownReg									NEURON_L5_Slc17a7			NEURON_Slc17a7
Skp1a	-0.0406028	0.253507	0.661745	NOT_DGE	DownReg											NEURON_L5b_Slc17a6
Slain1	-0.0605131	0.321485	0.722511	NOT_DGE	DownReg													OLIGODENDROCYTES_Tnf
Slc12a2	-0.0589586	0.598112	0.87686	NOT_DGE	DownReg													OLIGODENDROCYTES_Tnf
Slc12a5	0.0390105	0.25247	0.661182	NOT_DGE	UpReg							NEURON_Gad1Gad2	NEURON_Interneurons		NEURON_L5a_Slc17a7
Slc13a3	0.0422056	0.812754	0.955076	NOT_DGE	UpReg			ENDOTHELIAL_TIP_Dcn
Slc16a1	-0.049671	0.528861	0.842917	NOT_DGE	DownReg		ENDOTHELIAL_STALK_Flt1
Slc17a6	-0.233155	0.222164	0.631689	NOT_DGE	DownReg						NEURON_Claustrum_Slc17a6					NEURON_L5b_Slc17a6
Slc17a7	0.0448102	0.199406	0.608755	NOT_DGE	UpReg						NEURON_Claustrum_Slc17a6			NEURON_L5_Slc17a7	NEURON_L5a_Slc17a7		NEURON_Slc17a7
Slc17a8	-0.36751	0.000332846	0.013932	DGE	DownReg											NEURON_L5b_Slc17a6
Slc1a1	-0.0101157	0.660372	0.904455	NOT_DGE	DownReg									NEURON_L5_Slc17a7
Slc1a2	-0.0233479	0.53157	0.843474	NOT_DGE	DownReg	ASTROCYTES_Gja1
Slc1a3	0.14422	0.0642946	0.37146	NOT_DGE	UpReg	ASTROCYTES_Gja1
Slc20a1	-0.134296	2.58069e-11	1.17622e-08	DGE	DownReg									NEURON_L5_Slc17a7		NEURON_L5b_Slc17a6
Slc22a17	0.0710104	0.113072	0.478989	NOT_DGE	UpReg							NEURON_Gad1Gad2				NEURON_L5b_Slc17a6	NEURON_Slc17a7
Slc22a6	-0.102301	0.638036	0.895143	NOT_DGE	DownReg			ENDOTHELIAL_TIP_Dcn
Slc22a8	0.0566557	0.63985	0.895382	NOT_DGE	UpReg		ENDOTHELIAL_STALK_Flt1
Slc24a2	-0.160905	0.0352117	0.280342	NOT_DGE	DownReg						NEURON_Claustrum_Slc17a6		NEURON_Interneurons		NEURON_L5a_Slc17a7		NEURON_Slc17a7
Slc24a3	-0.0465005	0.183245	0.589855	NOT_DGE	DownReg							NEURON_Gad1Gad2			NEURON_L5a_Slc17a7
Slc25a22	0.0453184	0.45684	0.809253	NOT_DGE	UpReg										NEURON_L5a_Slc17a7		NEURON_Slc17a7
Slc25a23	0.047216	0.148462	0.544871	NOT_DGE	UpReg								NEURON_Interneurons	NEURON_L5_Slc17a7
Slc25a3	-0.0263057	0.256206	0.664323	NOT_DGE	DownReg	ASTROCYTES_Gja1
Slc25a4	-0.0830656	0.0741916	0.397682	NOT_DGE	DownReg	ASTROCYTES_Gja1				MURAL_Rgs5Acta2
Slc26a2	-0.0861239	0.673415	0.909865	NOT_DGE	DownReg			ENDOTHELIAL_TIP_Dcn
Slc27a1	0.0111898	0.865197	0.971421	NOT_DGE	UpReg	ASTROCYTES_Gja1
Slc2a1	0.161151	0.257439	0.665025	NOT_DGE	UpReg		ENDOTHELIAL_STALK_Flt1
Slc2a13	0.0312236	0.284545	0.688345	NOT_DGE	UpReg						NEURON_Claustrum_Slc17a6	NEURON_Gad1Gad2
Slc2a3	0.0506803	0.31642	0.71763	NOT_DGE	UpReg										NEURON_L5a_Slc17a7
Slc30a1	-0.111627	0.00299726	0.0615765	NOT_DGE	DownReg		ENDOTHELIAL_STALK_Flt1
Slc30a3	0.220258	9.90385e-05	0.00544093	DGE	UpReg										NEURON_L5a_Slc17a7
Slc32a1	-0.0112731	0.866588	0.971421	NOT_DGE	DownReg							NEURON_Gad1Gad2	NEURON_Interneurons
Slc35f1	-0.0827021	0.236879	0.645062	NOT_DGE	DownReg							NEURON_Gad1Gad2		NEURON_L5_Slc17a7		NEURON_L5b_Slc17a6	NEURON_Slc17a7		POLYDENDROCYTE_Tnr
Slc38a1	-0.106584	6.39235e-06	0.000609801	DGE	DownReg							NEURON_Gad1Gad2	NEURON_Interneurons	NEURON_L5_Slc17a7		NEURON_L5b_Slc17a6	NEURON_Slc17a7
Slc38a2	-0.0324403	0.659694	0.90415	NOT_DGE	DownReg			ENDOTHELIAL_TIP_Dcn										OLIGODENDROCYTES_Tnf
Slc38a3	-0.175904	0.0442874	0.314303	NOT_DGE	DownReg	ASTROCYTES_Gja1
Slc39a10	0.112595	0.0514342	0.337933	NOT_DGE	UpReg		ENDOTHELIAL_STALK_Flt1				NEURON_Claustrum_Slc17a6				NEURON_L5a_Slc17a7
Slc39a12	-0.048957	0.603233	0.878412	NOT_DGE	DownReg	ASTROCYTES_Gja1
Slc3a2	0.017697	0.61629	0.884584	NOT_DGE	UpReg	ASTROCYTES_Gja1	ENDOTHELIAL_STALK_Flt1	ENDOTHELIAL_TIP_Dcn
Slc40a1	0.109168	0.187162	0.59408	NOT_DGE	UpReg		ENDOTHELIAL_STALK_Flt1
Slc41a1	0.0098829	0.842263	0.965801	NOT_DGE	UpReg			ENDOTHELIAL_TIP_Dcn
Slc44a1	-0.00462201	0.950012	0.988512	NOT_DGE	DownReg													OLIGODENDROCYTES_Tnf	POLYDENDROCYTE_Tnr
Slc48a1	-0.0489189	0.125714	0.501469	NOT_DGE	DownReg													OLIGODENDROCYTES_Tnf
Slc4a10	-0.112072	0.00260709	0.0563847	NOT_DGE	DownReg			ENDOTHELIAL_TIP_Dcn						NEURON_L5_Slc17a7	NEURON_L5a_Slc17a7	NEURON_L5b_Slc17a6	NEURON_Slc17a7
Slc4a3	0.0184186	0.717671	0.925721	NOT_DGE	UpReg									NEURON_L5_Slc17a7	NEURON_L5a_Slc17a7
Slc4a4	-0.180456	0.082365	0.416552	NOT_DGE	DownReg	ASTROCYTES_Gja1
Slc6a1	-0.00474377	0.93261	0.983724	NOT_DGE	DownReg	ASTROCYTES_Gja1						NEURON_Gad1Gad2	NEURON_Interneurons
Slc6a11	0.130071	0.0535083	0.344475	NOT_DGE	UpReg	ASTROCYTES_Gja1
Slc6a17	0.0509335	0.18476	0.591319	NOT_DGE	UpReg							NEURON_Gad1Gad2	NEURON_Interneurons	NEURON_L5_Slc17a7	NEURON_L5a_Slc17a7
Slc6a20a	-0.0474598	0.722667	0.927458	NOT_DGE	DownReg			ENDOTHELIAL_TIP_Dcn
Slc6a6	-0.0463913	0.530845	0.843175	NOT_DGE	DownReg		ENDOTHELIAL_STALK_Flt1
Slc6a7	0.137329	0.163299	0.564958	NOT_DGE	UpReg									NEURON_L5_Slc17a7
Slc7a1	-0.0671373	0.434105	0.798162	NOT_DGE	DownReg		ENDOTHELIAL_STALK_Flt1
Slc7a10	-0.219169	0.000982584	0.0299299	DGE	DownReg	ASTROCYTES_Gja1
Slc7a11	-0.00949709	0.92007	0.982854	NOT_DGE	DownReg			ENDOTHELIAL_TIP_Dcn
Slc7a14	0.0941226	0.18722	0.59408	NOT_DGE	UpReg												NEURON_Slc17a7
Slc7a5	-0.0520554	0.432909	0.796964	NOT_DGE	DownReg		ENDOTHELIAL_STALK_Flt1
Slc8a2	0.066984	0.23672	0.645062	NOT_DGE	UpReg										NEURON_L5a_Slc17a7		NEURON_Slc17a7
Slc9a3r1	-0.012076	0.862083	0.970569	NOT_DGE	DownReg	ASTROCYTES_Gja1
Slc9a3r2	-0.0600029	0.282979	0.68752	NOT_DGE	DownReg		ENDOTHELIAL_STALK_Flt1
Slco1a4	0.0567438	0.428907	0.795506	NOT_DGE	UpReg		ENDOTHELIAL_STALK_Flt1
Slco1c1	0.0170948	0.838095	0.963942	NOT_DGE	UpReg	ASTROCYTES_Gja1	ENDOTHELIAL_STALK_Flt1
Slfn5	-0.390789	0.0112334	0.147691	NOT_DGE	DownReg		ENDOTHELIAL_STALK_Flt1
Slitrk1	-0.00490234	0.9316	0.983518	NOT_DGE	DownReg						NEURON_Claustrum_Slc17a6				NEURON_L5a_Slc17a7
Slitrk5	0.0211585	0.6046	0.878527	NOT_DGE	UpReg									NEURON_L5_Slc17a7	NEURON_L5a_Slc17a7
Slmap	-0.0595584	0.161013	0.562268	NOT_DGE	DownReg										NEURON_L5a_Slc17a7
Slu7	-0.0300453	0.446169	0.804713	NOT_DGE	DownReg													OLIGODENDROCYTES_Tnf
Smap1	-0.0352177	0.514851	0.834312	NOT_DGE	DownReg											NEURON_L5b_Slc17a6
Smap2	0.0446919	0.219742	0.629299	NOT_DGE	UpReg				MICROGLIA_C1qb
Smarca2	0.12694	9.75865e-05	0.0053852	DGE	UpReg						NEURON_Claustrum_Slc17a6				NEURON_L5a_Slc17a7
Smarca4	0.0480172	0.0393035	0.296683	NOT_DGE	UpReg										NEURON_L5a_Slc17a7
Smarcc1	0.0361938	0.300044	0.701698	NOT_DGE	UpReg										NEURON_L5a_Slc17a7
Smarcc2	0.00189848	0.936264	0.984603	NOT_DGE	UpReg							NEURON_Gad1Gad2	NEURON_Interneurons			NEURON_L5b_Slc17a6
Smdt1	-0.00362995	0.926926	0.982854	NOT_DGE	DownReg	ASTROCYTES_Gja1	ENDOTHELIAL_STALK_Flt1											OLIGODENDROCYTES_Tnf	POLYDENDROCYTE_Tnr
Smim10l1	-0.0788648	0.178468	0.583239	NOT_DGE	DownReg		ENDOTHELIAL_STALK_Flt1
Smim13	-0.0353551	0.0116103	0.150397	NOT_DGE	DownReg									NEURON_L5_Slc17a7	NEURON_L5a_Slc17a7	NEURON_L5b_Slc17a6	NEURON_Slc17a7
Smpd3	0.0801999	0.0150148	0.176155	NOT_DGE	UpReg									NEURON_L5_Slc17a7	NEURON_L5a_Slc17a7		NEURON_Slc17a7
Smpdl3a	-0.161247	0.0418943	0.304807	NOT_DGE	DownReg	ASTROCYTES_Gja1
Snap25	-0.0646659	0.252149	0.660904	NOT_DGE	DownReg						NEURON_Claustrum_Slc17a6				NEURON_L5a_Slc17a7	NEURON_L5b_Slc17a6	NEURON_Slc17a7
Snap47	0.0147711	0.167519	0.569001	NOT_DGE	UpReg							NEURON_Gad1Gad2	NEURON_Interneurons		NEURON_L5a_Slc17a7	NEURON_L5b_Slc17a6
Snap91	-0.015051	0.668468	0.908416	NOT_DGE	DownReg										NEURON_L5a_Slc17a7	NEURON_L5b_Slc17a6	NEURON_Slc17a7
Snca	0.0218283	0.676512	0.9109	NOT_DGE	UpReg						NEURON_Claustrum_Slc17a6				NEURON_L5a_Slc17a7	NEURON_L5b_Slc17a6	NEURON_Slc17a7
Sncb	0.0022167	0.9644	0.992051	NOT_DGE	UpReg							NEURON_Gad1Gad2	NEURON_Interneurons		NEURON_L5a_Slc17a7	NEURON_L5b_Slc17a6
Snhg11	-0.109377	0.179729	0.584189	NOT_DGE	DownReg							NEURON_Gad1Gad2	NEURON_Interneurons	NEURON_L5_Slc17a7	NEURON_L5a_Slc17a7	NEURON_L5b_Slc17a6	NEURON_Slc17a7
Snn	0.012037	0.857547	0.969347	NOT_DGE	UpReg										NEURON_L5a_Slc17a7
Snph	0.0679609	0.0263097	0.240184	NOT_DGE	UpReg									NEURON_L5_Slc17a7
Snrpb	0.110032	0.00184249	0.0454381	DGE	UpReg		ENDOTHELIAL_STALK_Flt1
Snrpd3	-0.0438669	0.262947	0.670576	NOT_DGE	DownReg													OLIGODENDROCYTES_Tnf	POLYDENDROCYTE_Tnr
Snrpn	-0.0517299	0.033768	0.273355	NOT_DGE	DownReg							NEURON_Gad1Gad2	NEURON_Interneurons		NEURON_L5a_Slc17a7	NEURON_L5b_Slc17a6	NEURON_Slc17a7
Snx10	-0.00865129	0.861308	0.970569	NOT_DGE	DownReg										NEURON_L5a_Slc17a7		NEURON_Slc17a7
Snx3	0.0118133	0.693551	0.916604	NOT_DGE	UpReg		ENDOTHELIAL_STALK_Flt1												POLYDENDROCYTE_Tnr
Snx6	-0.0762796	0.227177	0.638577	NOT_DGE	DownReg													OLIGODENDROCYTES_Tnf
Sobp	0.0296357	0.532276	0.843649	NOT_DGE	UpReg							NEURON_Gad1Gad2		NEURON_L5_Slc17a7	NEURON_L5a_Slc17a7
Socs2	-0.123964	0.0524737	0.341301	NOT_DGE	DownReg						NEURON_Claustrum_Slc17a6
Socs7	0.0479361	0.285938	0.688803	NOT_DGE	UpReg									NEURON_L5_Slc17a7
Sod1	-0.0170361	0.664087	0.906874	NOT_DGE	DownReg	ASTROCYTES_Gja1	ENDOTHELIAL_STALK_Flt1									NEURON_L5b_Slc17a6
Sod3	0.286377	0.000533996	0.0191585	DGE	UpReg					MURAL_Rgs5Acta2
Soga3	0.0599151	0.187701	0.594401	NOT_DGE	UpReg									NEURON_L5_Slc17a7	NEURON_L5a_Slc17a7
Son	-0.00614162	0.899827	0.980022	NOT_DGE	DownReg				MICROGLIA_C1qb
Sorbs2	0.0624559	0.233922	0.643415	NOT_DGE	UpReg					MURAL_Rgs5Acta2	NEURON_Claustrum_Slc17a6				NEURON_L5a_Slc17a7
Sorcs3	0.146032	0.0379737	0.292798	NOT_DGE	UpReg						NEURON_Claustrum_Slc17a6	NEURON_Gad1Gad2			NEURON_L5a_Slc17a7
Sorl1	-0.0481458	0.475574	0.8171	NOT_DGE	DownReg									NEURON_L5_Slc17a7	NEURON_L5a_Slc17a7	NEURON_L5b_Slc17a6
Sort1	-0.0546925	0.0126775	0.15805	NOT_DGE	DownReg										NEURON_L5a_Slc17a7
[truncated: 10,307 more rows]
